# Supplementary material for: Defining the cell and molecular origins of the primate ovarian reserve
Source: Nat Commun. 2025 Aug 26;16:7539. doi: 10.1038/s41467-025-62702-0 (PMC12381125; doi:10.1038/s41467-025-62702-0)
Supplement: Supplementary file 4 — Supplementary Data 2 [file 41467_2025_62702_MOESM4_ESM.xlsx]

## Sheet: A. DEG Pseudobulk W8
GeneId	description	gene_biotype	log2FC.stroma_vs_granulosa	pvalue.stroma_vs_granulosa	FDRp.stroma_vs_granulosa	log2FC.unknown_vs_granulosa	pvalue.unknown_vs_granulosa	FDRp.unknown_vs_granulosa	log2FC.unknown_vs_stroma	pvalue.unknown_vs_stroma	FDRp.unknown_vs_stroma	lcpm_Granulosa_W8_2	lcpm_Granulosa_W8_3	lcpm_Granulosa_W8_1	lcpm_Stroma_W8_2	lcpm_Stroma_W8_3	lcpm_Stroma_W8_1	lcpm_Unknown_W8_2	lcpm_Unknown_W8_3
A4GALT	alpha 1,4-galactosyltransferase [Source:VGNC Symbol;Acc:VGNC:84538]	protein_coding	-2.98041	9.68999e-06	8.88546e-05	-0.612304	0.10439	0.220572	2.36811	0.000105849	0.00172416	5.50007	4.69711	5.68811	1.90385	2.7055	2.21307	4.53299	4.58349
AAAS	aladin WD repeat nucleoporin [Source:VGNC Symbol;Acc:VGNC:99875]	protein_coding	0.297259	0.0574111	0.096001	0.531518	0.0106599	0.0424139	0.234259	0.189328	0.325433	4.3397	4.39417	5.02567	4.74075	4.66236	5.25995	5.11131	4.71799
AACS	acetoacetyl-CoA synthetase [Source:VGNC Symbol;Acc:VGNC:97730]	protein_coding	-0.577939	0.000568194	0.00202507	-0.450395	0.0152481	0.0551552	0.127544	0.408014	0.553901	4.72793	4.92928	4.72055	4.02509	4.4228	4.33654	4.16764	4.58349
AADAT	aminoadipate aminotransferase [Source:VGNC Symbol;Acc:VGNC:69454]	protein_coding	1.30868	5.46871e-05	0.000316961	0.632427	0.0410858	0.113008	-0.676251	0.0246072	0.0778948	1.0703	1.40126	1.27164	2.62406	2.53417	2.21307	1.84645	1.91405
AAGAB	alpha and gamma adaptin binding protein [Source:VGNC Symbol;Acc:VGNC:107990]	protein_coding	-1.31429	1.42697e-06	2.38123e-05	-0.046745	0.777514	0.860395	1.26754	1.09293e-05	0.000354021	4.03828	4.34597	4.55621	2.76152	3.10216	3.24004	4.04367	4.30225
AAK1	AP2 associated kinase 1 [Source:VGNC Symbol;Acc:VGNC:82094]	protein_coding	0.564291	0.00376415	0.00957542	0.171737	0.442095	0.599371	-0.392554	0.0804317	0.177572	3.09987	3.46562	3.83804	3.83838	3.98726	4.14211	3.116	3.93888
AAR2	AAR2 splicing factor [Source:VGNC Symbol;Acc:VGNC:69412]	protein_coding	-0.57248	0.000747586	0.00253569	-0.110072	0.485481	0.636219	0.462408	0.0105225	0.0433262	4.58891	4.84123	5.1819	4.16839	4.20162	4.57792	4.5974	4.66901
AARSD1	alanyl-tRNA synthetase domain containing 1 [Source:HGNC Symbol;Acc:HGNC:28417]	protein_coding	0.24789	0.0314289	0.0577369	0.665867	0.000189239	0.00225829	0.417977	0.00471945	0.0249358	4.61194	4.58622	4.7962	4.89915	4.86304	4.89854	5.30118	5.26572
AASDH	aminoadipate-semialdehyde dehydrogenase [Source:VGNC Symbol;Acc:VGNC:69517]	protein_coding	-1.12167	1.02793e-05	9.23e-05	-0.402747	0.0309403	0.0916875	0.718922	0.00116336	0.0095048	5.80569	6.0917	5.78413	4.86484	4.82798	4.48979	5.7553	5.30366
AATF	apoptosis antagonizing transcription factor [Source:VGNC Symbol;Acc:VGNC:69475]	protein_coding	-0.388085	0.0148259	0.0306543	0.347342	0.0513089	0.132789	0.735427	0.000799471	0.00734652	4.58891	4.53936	4.54529	4.11631	4.24576	4.11879	4.63471	5.2324
AATK	apoptosis associated tyrosine kinase [Source:VGNC Symbol;Acc:VGNC:69488]	protein_coding	-1.69117	0.00181289	0.00522931	0.239239	0.61779	0.743389	1.93041	0.00196456	0.0136993	0.142667	1.09918	0.769534	-1.22839	-0.200627	-1.35458	1.15188	0.51182
ABAT	4-aminobutyrate aminotransferase [Source:VGNC Symbol;Acc:VGNC:99480]	protein_coding	-0.413217	0.0435992	0.0763104	-1.39086	0.000229158	0.00255044	-0.977645	0.00194696	0.0136235	5.50007	6.12858	5.18893	5.38997	5.50339	4.37641	4.31282	4.58349
ABCA1	ATP binding cassette subfamily A member 1 [Source:VGNC Symbol;Acc:VGNC:69545]	protein_coding	-1.26014	1.65771e-05	0.000129951	-1.40882	0.000832359	0.00649751	-0.148687	0.596846	0.717676	3.98382	3.85433	4.63042	2.71559	2.60366	3.83388	2.31332	2.67905
ABCA2	ATP binding cassette subfamily A member 2 [Source:VGNC Symbol;Acc:VGNC:69557]	protein_coding	-0.613796	0.0167003	0.0339558	0.962257	0.00286616	0.0160543	1.57605	7.84827e-05	0.00138639	2.95298	3.90327	4.34575	2.67775	3.24431	3.32399	4.02505	5.00788
ABCA5	ATP binding cassette subfamily A member 5 [Source:VGNC Symbol;Acc:VGNC:99109]	protein_coding	-1.11261	0.000614688	0.00215873	0.254731	0.340676	0.50253	1.36734	0.000341173	0.00398168	2.57844	2.56167	1.87036	1.73912	1.25972	-0.0632251	2.80293	2.83521
ABCA7	ATP binding cassette subfamily A member 7 [Source:VGNC Symbol;Acc:VGNC:69567]	protein_coding	-1.35645	0.0035172	0.00905021	0.00229145	0.996286	0.997575	1.35874	0.0141265	0.0533654	0.142667	1.09918	1.87036	-0.966348	0.0850334	0.310524	-0.237999	1.73526
ABCA8	ATP binding cassette subfamily A member 8 [Source:VGNC Symbol;Acc:VGNC:69568]	protein_coding	4.43283	0.00931377	0.0207077	2.09876	0.197788	0.346324	-2.33407	0.157913	0.285683	-1.60239	-2.16383	-3.21072	2.76152	2.79404	-3.21072	1.21893	-0.869619
ABCB10	ATP binding cassette subfamily B member 10 [Source:VGNC Symbol;Acc:VGNC:99826]	protein_coding	1.5904	2.64187e-06	3.60301e-05	0.839081	0.00359853	0.0190521	-0.75132	0.00543824	0.027458	1.88925	2.04903	2.06643	3.66311	3.54441	3.24004	2.73584	2.94901
ABCB4	ATP binding cassette subfamily B member 4 [Source:VGNC Symbol;Acc:VGNC:108142]	protein_coding	-2.813	0.00180447	0.0052097	0.977829	0.082645	0.186653	3.79083	0.000175042	0.00250783	1.88925	1.17471	2.23901	-0.851251	-1.03182	-1.35458	1.666	3.58117
ABCB9	ATP binding cassette subfamily B member 9 [Source:VGNC Symbol;Acc:VGNC:81341]	protein_coding	-2.46763	2.21837e-05	0.00016051	-0.75508	0.131505	0.260161	1.71255	0.00279923	0.0175253	1.40772	2.12716	2.00399	-0.744662	-0.62621	1.4089	0.760033	1.10968
ABCC10	ATP binding cassette subfamily C member 10 [Source:VGNC Symbol;Acc:VGNC:81005]	protein_coding	-1.32912	6.48263e-06	6.66565e-05	-0.397737	0.0679328	0.162021	0.931385	0.000601263	0.00602006	4.83249	5.13396	5.63759	3.49109	3.9343	4.4152	4.31282	4.98138
ABCC4	ATP binding cassette subfamily C member 4 [Source:VGNC Symbol;Acc:VGNC:69573]	protein_coding	0.984123	0.0696948	0.113213	2.65409	0.00033212	0.00329982	1.66997	0.00965043	0.0408113	0.280485	-0.394923	-1.11143	0.635192	1.14009	-1.35458	1.84645	3.02882
ABCC5	ATP binding cassette subfamily C member 5 [Source:VGNC Symbol;Acc:VGNC:69574]	protein_coding	-0.965882	0.000126164	0.000609253	-1.03072	0.00240283	0.0140465	-0.0648389	0.789105	0.860823	4.25862	4.57232	5.0019	3.29262	3.56779	4.59491	3.06224	3.69972
ABCC9	ATP binding cassette subfamily C member 9 [Source:VGNC Symbol;Acc:VGNC:69576]	protein_coding	4.90533	4.5928e-05	0.000278924	3.68287	0.000533129	0.00461452	-1.22246	0.144798	0.269227	-1.01357	-1.56357	-3.21072	3.09867	2.1043	2.90052	1.71328	1.37699
ABCD1	ATP binding cassette subfamily D member 1 [Source:VGNC Symbol;Acc:VGNC:69577]	protein_coding	-0.892391	0.000214971	0.0009319	-0.549995	0.049062	0.128305	0.342395	0.163237	0.292686	3.71872	3.64453	4.30748	2.71091	2.84594	3.94411	3.0064	3.22232
ABCE1	ATP binding cassette subfamily E member 1 [Source:VGNC Symbol;Acc:VGNC:69581]	protein_coding	0.405955	0.00486394	0.011879	-0.0495802	0.712476	0.815211	-0.455535	0.00584596	0.0288427	6.46891	6.314	6.00346	6.74125	6.59657	6.73127	6.31077	6.21618
ABCF1	ATP binding cassette subfamily F member 1 [Source:VGNC Symbol;Acc:VGNC:69582]	protein_coding	0.328073	0.0126435	0.0268175	-0.0312355	0.805362	0.880442	-0.359308	0.0159342	0.0578881	7.0109	6.77277	6.61529	7.28669	7.22177	6.86339	6.83758	6.85712
ABCF2	ATP binding cassette subfamily F member 2 [Source:VGNC Symbol;Acc:VGNC:81285]	protein_coding	-0.509177	0.000950118	0.00309764	-0.212394	0.184794	0.330488	0.296783	0.0631504	0.14939	4.21631	4.38625	4.45481	3.7247	3.84147	4.14211	4.04367	4.11988
ABCG1	ATP binding cassette subfamily G member 1 [Source:VGNC Symbol;Acc:VGNC:69584]	protein_coding	-3.389	5.53527e-06	6.00188e-05	-1.38217	0.0145603	0.0533334	2.00683	0.00144648	0.0110649	3.82955	2.82656	3.10832	-0.231361	0.209119	0.852983	2.21821	1.53112
ABCG2	ATP binding cassette subfamily G member 2 [Source:VGNC Symbol;Acc:VGNC:100198]	protein_coding	3.68294	8.36344e-06	7.99118e-05	1.64184	0.0100544	0.0405493	-2.0411	0.0027123	0.0171049	0.0684848	-0.81448	-1.11143	3.28635	2.86493	2.72636	2.18506	-0.251293
ABCG5	ATP binding cassette subfamily G member 5 [Source:VGNC Symbol;Acc:VGNC:69391]	protein_coding	-4.86115	6.78659e-07	1.44728e-05	-4.6295	1.00419e-05	0.000312435	0.231658	0.682376	0.783535	2.1809	1.50245	2.23901	-1.8467	-2.5435	-3.21072	-1.6465	-3.21072
ABHD11	abhydrolase domain containing 11 [Source:VGNC Symbol;Acc:VGNC:69426]	protein_coding	-0.261384	0.0225572	0.0436728	0.584875	0.000320959	0.00321234	0.846259	1.69451e-05	0.000485013	5.45528	5.43977	5.61688	5.25357	5.23193	5.14924	6.08454	6.04118
ABHD13	abhydrolase domain containing 13 [Source:VGNC Symbol;Acc:VGNC:69485]	protein_coding	-0.557554	0.000332584	0.00131915	-0.0920791	0.489295	0.639471	0.465475	0.00407535	0.0225913	5.09321	4.91283	4.80538	4.44526	4.36395	4.4152	4.99179	4.75758
ABHD14B	abhydrolase domain containing 14B [Source:VGNC Symbol;Acc:VGNC:69541]	protein_coding	-0.0504074	0.777793	0.829074	1.42269	3.69113e-05	0.000731314	1.4731	2.65154e-05	0.000654854	1.93172	2.04903	2.81292	1.97576	2.03891	2.6633	3.4308	3.45201
ABHD16A	abhydrolase domain containing 16A, phospholipase [Source:VGNC Symbol;Acc:VGNC:69393]	protein_coding	-0.407752	0.00352363	0.00906316	-0.323114	0.0299302	0.0894387	0.0846385	0.518668	0.653616	5.92348	5.8625	6.14762	5.58972	5.4362	5.69776	5.78049	5.38679
ABHD17B	abhydrolase domain containing 17B, depalmitoylase [Source:VGNC Symbol;Acc:VGNC:69527]	protein_coding	-0.819252	2.41052e-05	0.000171294	-0.218238	0.140904	0.272559	0.601013	0.00114914	0.00943062	4.92736	5.16516	4.7962	4.08051	4.32104	4.0951	4.77499	4.83363
ABHD18	abhydrolase domain containing 18 [Source:VGNC Symbol;Acc:VGNC:69537]	protein_coding	-0.459048	0.00982139	0.0216682	0.333542	0.0973732	0.209829	0.79259	0.00118069	0.00959494	3.4677	3.14095	2.8489	2.89529	2.69846	2.45568	3.60383	3.59872
ABHD3	abhydrolase domain containing 3, phospholipase [Source:VGNC Symbol;Acc:VGNC:69464]	protein_coding	0.598505	0.0103166	0.022603	0.356823	0.198094	0.346717	-0.241682	0.349231	0.497433	2.48172	2.60782	1.6434	2.90351	3.1494	2.9542	2.92843	2.67905
ABHD4	abhydrolase domain containing 4, N-acyl phospholipase B [Source:VGNC Symbol;Acc:VGNC:84296]	protein_coding	-0.660036	0.00165186	0.0048611	0.39289	0.0561719	0.14167	1.05293	0.000167255	0.00242305	4.47866	4.79211	5.23723	4.08051	3.94921	4.61171	4.84033	5.33016
ABHD6	abhydrolase domain containing 6, acylglycerol lipase [Source:VGNC Symbol;Acc:VGNC:69492]	protein_coding	-1.89922	3.28966e-06	4.19407e-05	-1.1263	0.00674227	0.0302283	0.772914	0.0296675	0.0888382	2.96326	2.87265	3.45024	0.820211	1.29749	2.21307	1.51412	2.07312
ABI1	abl interactor 1 [Source:VGNC Symbol;Acc:VGNC:69377]	protein_coding	-0.0663378	0.55596	0.637306	0.341223	0.0225151	0.0727523	0.407561	0.00908119	0.0391541	5.21855	5.30339	5.61688	5.20536	5.29513	5.39223	5.71523	5.55799
ABI2	abl interactor 2 [Source:VGNC Symbol;Acc:VGNC:69518]	protein_coding	0.355812	0.01749	0.0352957	-0.254067	0.109031	0.228014	-0.609879	0.00176998	0.0127074	6.67278	6.86211	6.27867	7.11353	7.11873	6.64414	6.30307	6.64343
ABI3	ABI family member 3 [Source:VGNC Symbol;Acc:VGNC:69549]	protein_coding	3.38696	0.000135909	0.00064739	1.90578	0.0224911	0.0727215	-1.48118	0.0570632	0.139259	-0.373388	-2.16383	-0.290427	1.98354	1.80982	2.21307	1.75905	-1.31881
ABI3BP	ABI family member 3 binding protein [Source:VGNC Symbol;Acc:VGNC:81175]	protein_coding	3.64071	4.91928e-05	0.000293662	2.78097	0.000778836	0.00618458	-0.859734	0.182373	0.31702	-0.722661	-1.56357	-3.21072	2.17901	1.25972	0.852983	1.40318	0.51182
ABITRAM	actin binding transcription modulator [Source:VGNC Symbol;Acc:VGNC:104874]	protein_coding	0.443648	0.00303544	0.007967	0.35947	0.0329292	0.0960325	-0.0841781	0.563196	0.689022	4.12318	4.01366	4.14338	4.62499	4.49163	4.2746	4.41643	4.49257
ABL1	ABL proto-onco 1, non-receptor tyrosine kinase [Source:VGNC Symbol;Acc:VGNC:69585]	protein_coding	0.073827	0.652305	0.72363	-0.771523	0.020596	0.0684688	-0.84535	0.00798536	0.0357151	2.64376	2.63482	3.01641	2.76604	2.81372	2.52826	1.61713	2.26112
ABLIM1	actin binding LIM protein 1 [Source:VGNC Symbol;Acc:VGNC:69587]	protein_coding	-1.12212	1.9924e-05	0.000148383	-1.07482	0.00174866	0.0111361	0.0473063	0.842929	0.899319	3.23318	3.4301	3.32813	2.10966	2.22681	2.90052	2.15113	2.30453
ABO	ABO, alpha 1-3-N-acetylgalactosaminyltransferase and alpha 1-3-galactosyltransferase [Source:VGNC Symbol;Acc:VGNC:69588]	protein_coding	-2.23557	1.57249e-06	2.54314e-05	-1.15646	0.00366245	0.0192959	1.07911	0.0039526	0.0221763	5.03597	4.89991	5.12436	2.32689	2.94446	4.23177	3.51324	4.03222
ABR	ABR activator of RhoGEF and GTPase [Source:VGNC Symbol;Acc:VGNC:69589]	protein_coding	-1.02915	0.000172342	0.000781869	0.488842	0.0341169	0.098521	1.51799	1.97825e-05	0.000537736	4.27932	5.08096	4.95316	3.40687	3.98726	3.91733	4.7007	5.7547
ABRACL	ABRA C-terminal like [Source:VGNC Symbol;Acc:VGNC:80996]	protein_coding	-0.704638	0.00291506	0.0077136	0.180582	0.479187	0.630904	0.88522	0.00353494	0.0205476	3.10915	2.50426	3.47347	2.26444	2.00507	2.59736	3.0983	2.86451
ABRAXAS1	abraxas 1, BRCA1 A complex subunit [Source:VGNC Symbol;Acc:VGNC:106536]	protein_coding	0.386175	0.00363902	0.00931929	0.102422	0.452027	0.608112	-0.283753	0.0488303	0.124952	4.51751	4.48352	4.47797	4.97227	4.86461	4.67702	4.65906	4.56576
ABTB1	ankyrin repeat and BTB domain containing 1 [Source:VGNC Symbol;Acc:VGNC:69459]	protein_coding	-0.2712	0.198737	0.274277	0.883083	0.00478282	0.0235437	1.15428	0.000686172	0.00659519	2.1984	2.81086	3.56282	2.32076	2.45283	2.72636	3.32825	3.63318
ACAA1	acetyl-CoA acyltransferase 1 [Source:VGNC Symbol;Acc:VGNC:69590]	protein_coding	-0.611048	0.000190152	0.000844933	-0.575831	0.00136797	0.00928644	0.0352176	0.789679	0.861143	5.69448	5.72688	5.34821	5.03534	5.07632	4.82841	5.16755	5.02095
ACAA2	acetyl-CoA acyltransferase 2 [Source:VGNC Symbol;Acc:VGNC:69591]	protein_coding	-0.742872	1.87651e-05	0.000142452	-0.18118	0.132829	0.261901	0.561692	0.000514512	0.00538072	6.86513	6.92499	6.67662	6.14941	6.01925	6.1002	6.67994	6.65606
ACACA	acetyl-CoA carboxylase alpha [Source:VGNC Symbol;Acc:VGNC:69592]	protein_coding	-0.597995	0.0128799	0.02723	-1.11437	0.0101063	0.0407202	-0.51637	0.13875	0.261412	3.23318	2.70444	2.95172	2.296	2.39303	2.45568	1.45971	2.34667
ACAD11	acyl-CoA dehydrogenase family member 11 [Source:VGNC Symbol;Acc:VGNC:110388]	protein_coding	-0.453079	0.00641159	0.0150912	-0.362173	0.0917762	0.200737	0.0909065	0.627486	0.740948	3.76643	4.07737	4.20018	3.35088	3.55615	4.11879	3.48628	3.59872
ACAD8	acyl-CoA dehydrogenase family member 8 [Source:VGNC Symbol;Acc:VGNC:69593]	protein_coding	-0.901257	8.50997e-05	0.0004451	-0.626328	0.0120406	0.0464223	0.274929	0.18322	0.318151	4.24606	4.43314	4.39524	3.18548	3.70057	3.6831	3.74699	3.63318
ACAD9	acyl-CoA dehydrogenase family member 9 [Source:VGNC Symbol;Acc:VGNC:81176]	protein_coding	-0.41886	0.00364614	0.00933382	-0.0662915	0.654263	0.771478	0.352568	0.0290031	0.0874543	4.48223	4.50319	4.73984	3.97138	4.19413	4.39593	4.36555	4.50192
ACADM	acyl-CoA dehydrogenase medium chain [Source:VGNC Symbol;Acc:VGNC:69595]	protein_coding	-0.946784	4.00103e-06	4.79015e-05	-0.737045	0.000181728	0.00219667	0.209739	0.125802	0.244002	6.11416	5.80918	5.95064	5.0428	4.99245	4.99132	5.39114	5.03391
ACADS	acyl-CoA dehydrogenase short chain [Source:VGNC Symbol;Acc:VGNC:81342]	protein_coding	-0.738552	5.86025e-05	0.000334289	-0.129361	0.356149	0.517461	0.609191	0.000953156	0.00831111	5.40342	5.03946	5.0019	4.51397	4.38383	4.35661	5.17178	4.94755
ACADSB	acyl-CoA dehydrogenase short/branched chain [Source:VGNC Symbol;Acc:VGNC:81343]	protein_coding	-0.410388	0.0117767	0.0252516	-0.272654	0.125316	0.251251	0.137734	0.409315	0.555261	5.07438	5.59333	5.32285	4.67865	5.2513	4.73949	4.74687	5.45098
ACADVL	acyl-CoA dehydrogenase very long chain [Source:VGNC Symbol;Acc:VGNC:81344]	protein_coding	-0.485716	0.00154464	0.00459881	0.251085	0.0788179	0.179826	0.736801	0.000195613	0.00268393	5.70064	5.85104	6.1903	5.20951	5.48611	5.59169	5.97243	6.18458
ACAP2	ArfGAP with coiled-coil, ankyrin repeat and PH domains 2 [Source:VGNC Symbol;Acc:VGNC:69428]	protein_coding	1.01763	2.64901e-05	0.000184068	0.35641	0.0522046	0.134543	-0.661223	0.0021819	0.0146583	5.77686	5.75381	5.1819	6.89832	6.76231	6.1002	6.20726	5.98226
ACBD3	acyl-CoA binding domain containing 3 [Source:VGNC Symbol;Acc:VGNC:69408]	protein_coding	0.662646	0.00095694	0.00311282	0.110142	0.522173	0.667266	-0.552504	0.00764395	0.0345457	6.32698	5.94121	5.62727	7.03107	6.65411	6.16991	6.25596	6.19038
ACD	ACD shelterin complex subunit and telomerase recruitment factor [Source:VGNC Symbol;Acc:VGNC:69533]	protein_coding	-0.18161	0.178869	0.251269	0.352272	0.0544111	0.138441	0.533882	0.00653659	0.0309654	3.65044	3.89212	4.03825	3.66794	3.57933	3.77545	4.22585	4.03222
ACER2	alkaline ceramidase 2 [Source:VGNC Symbol;Acc:VGNC:103235]	protein_coding	-1.41309	0.000109485	0.00054286	-0.213671	0.493097	0.642046	1.19942	0.0019652	0.0136993	2.53778	2.55226	1.72309	0.888049	1.16073	1.55502	2.15113	2.34667
ACHE	acetylcholinesterase [Source:NCBI gene (formerly Entrezgene);Acc:713370]	protein_coding	0.635139	0.000396483	0.00151289	0.694443	0.000970379	0.00725601	0.0593043	0.695848	0.793594	3.77811	3.92165	3.74566	4.42257	4.5612	4.35661	4.66508	4.38547
ACIN1	apoptotic chromatin condensation inducer 1 [Source:VGNC Symbol;Acc:VGNC:69437]	protein_coding	-0.179762	0.133754	0.196382	-0.441685	0.00559495	0.0263701	-0.261923	0.0649333	0.152546	7.3845	7.35151	7.34376	7.27783	7.06602	7.20249	6.76231	7.07958
ACKR3	atypical chemokine receptor 3 [Source:VGNC Symbol;Acc:VGNC:69513]	protein_coding	3.84849	2.47719e-05	0.000174637	3.20503	0.000405636	0.00380845	-0.643457	0.318945	0.466649	-2.61403	-2.77205	-1.11143	0.888049	0.762004	1.55502	0.345652	-0.52758
ACKR4	atypical chemokine receptor 4 [Source:VGNC Symbol;Acc:VGNC:69418]	protein_coding	-4.86003	2.34484e-09	7.04043e-07	-2.16498	5.07215e-06	0.000202355	2.69505	1.21724e-06	8.0524e-05	5.10021	5.28362	5.66811	0.089973	0.89113	1.063	2.9873	3.07969
ACLY	ATP citrate lyase [Source:VGNC Symbol;Acc:VGNC:99112]	protein_coding	-1.18448	2.92688e-06	3.86349e-05	-0.463105	0.0110296	0.0434283	0.721379	0.000646027	0.00633136	5.63629	5.92308	5.77481	4.44526	4.82798	4.39593	5.00609	5.69885
ACO1	aconitase 1 [Source:VGNC Symbol;Acc:VGNC:69378]	protein_coding	0.4691	0.00318204	0.00830316	-0.158742	0.297984	0.45914	-0.627842	0.00136213	0.0106074	5.78268	5.92034	5.36694	6.28258	6.39737	5.75181	5.64687	5.69885
ACO2	aconitase 2 [Source:VGNC Symbol;Acc:VGNC:69379]	protein_coding	-0.402942	0.0111219	0.0241008	-0.00891753	0.953171	0.9722	0.394024	0.0243826	0.0774416	6.20893	6.52051	6.92009	5.9286	6.08822	6.4616	6.43053	6.40002
ACOT11	acyl-CoA thioesterase 11 [Source:VGNC Symbol;Acc:VGNC:69458]	protein_coding	-1.07649	2.56748e-05	0.000179655	-0.4778	0.0382458	0.107174	0.598687	0.0104631	0.0431641	4.13231	4.27909	3.70698	2.87454	3.25395	3.15091	3.47261	3.93888
ACOT7	acyl-CoA thioesterase 7 [Source:VGNC Symbol;Acc:VGNC:99835]	protein_coding	-0.741852	0.00551518	0.013257	0.492469	0.0868968	0.193392	1.23432	0.000656296	0.00638854	2.98358	3.93258	4.32035	2.48311	3.26829	3.15091	3.68906	4.41547
ACOT8	acyl-CoA thioesterase 8 [Source:VGNC Symbol;Acc:VGNC:69413]	protein_coding	-0.774622	0.000596716	0.00210359	-0.218678	0.346997	0.50884	0.555945	0.0238903	0.0763882	4.14591	3.81946	4.68119	3.42981	3.03667	3.99621	4.11581	3.35211
ACOT9	acyl-CoA thioesterase 9 [Source:VGNC Symbol;Acc:VGNC:69443]	protein_coding	1.14227	4.74834e-05	0.000285429	0.89109	0.00163903	0.0106258	-0.251178	0.2458	0.391	3.25006	3.35632	2.57594	4.41252	4.25539	4.35661	4.35068	3.83909
ACOX1	acyl-CoA oxidase 1 [Source:VGNC Symbol;Acc:VGNC:69380]	protein_coding	-0.431031	0.00257364	0.00696749	-0.299276	0.0719822	0.168906	0.131755	0.372517	0.520413	4.3318	4.22089	4.17206	3.81461	3.80915	3.94411	3.92821	3.99295
ACP1	acid phosphatase 1 [Source:VGNC Symbol;Acc:VGNC:106125]	protein_coding	0.449413	0.00381499	0.00968194	0.322983	0.0401545	0.111083	-0.126429	0.380172	0.527373	6.48058	6.17223	6.64116	6.89342	6.67039	7.07806	6.94172	6.40252
ACP6	acid phosphatase 6, lysophosphatidic [Source:VGNC Symbol;Acc:VGNC:69548]	protein_coding	-0.893028	0.000151946	0.000706647	0.11476	0.57184	0.707758	1.00779	0.00033267	0.00391061	3.8463	3.96839	4.73023	3.03276	3.11808	3.86224	3.91815	4.21395
ACSF2	acyl-CoA synthetase family member 2 [Source:VGNC Symbol;Acc:VGNC:69536]	protein_coding	-0.488416	0.00466242	0.0114624	0.0505848	0.774286	0.858734	0.539001	0.00881772	0.038366	4.36704	4.42027	5.0413	3.92369	4.03275	4.35661	4.32047	4.68552
ACSF3	acyl-CoA synthetase family member 3 [Source:VGNC Symbol;Acc:VGNC:82095]	protein_coding	-0.770671	0.000574434	0.0020417	-0.0707904	0.749327	0.840465	0.699881	0.00643595	0.0305784	3.12754	3.01645	2.77603	2.19918	2.24625	2.72636	2.9873	2.89323
ACSL1	acyl-CoA synthetase long chain family member 1 [Source:VGNC Symbol;Acc:VGNC:69564]	protein_coding	1.86304	9.92481e-05	0.000503069	1.60029	0.0013641	0.00926952	-0.262748	0.480379	0.619559	0.213221	0.575132	0.769534	1.87069	2.54206	2.90052	1.75905	2.07312
ACSL3	acyl-CoA synthetase long chain family member 3 [Source:VGNC Symbol;Acc:VGNC:69565]	protein_coding	-0.630643	0.00209372	0.00586992	-0.885081	0.000851867	0.00658635	-0.254439	0.198258	0.335152	6.43794	5.77116	5.72729	5.54774	5.43196	4.89854	5.25	5.17508
ACSL4	acyl-CoA synthetase long chain family member 4 [Source:VGNC Symbol;Acc:VGNC:69566]	protein_coding	-0.179512	0.292258	0.375475	1.79814	8.90696e-07	6.79339e-05	1.97766	5.39708e-07	4.8936e-05	2.59174	2.3927	2.23901	2.4272	2.18712	1.80919	4.22585	4.30225
ACSM3	acyl-CoA synthetase medium chain family member 3 [Source:VGNC Symbol;Acc:VGNC:69376]	protein_coding	0.766851	0.0800123	0.127231	2.78	4.74635e-05	0.000858315	2.01315	0.00083275	0.00757722	-0.860795	0.376176	0.912367	0.871386	0.590056	0.310524	2.34368	3.00271
ACSS1	acyl-CoA synthetase short chain family member 1 [Source:VGNC Symbol;Acc:VGNC:69416]	protein_coding	-0.538501	0.00283218	0.00754045	-0.721805	0.00253656	0.0146434	-0.183305	0.31506	0.462845	5.28148	5.54552	5.18893	4.57055	4.95305	5.18335	4.60995	4.64388
ACSS2	acyl-CoA synthetase short chain family member 2 [Source:VGNC Symbol;Acc:VGNC:69410]	protein_coding	-0.942504	0.000711289	0.00243468	0.137543	0.600789	0.729668	1.08005	0.0013161	0.0103547	3.46047	2.77085	3.30242	2.23869	2.05002	2.52826	3.0983	3.3929
ACTA1	actin alpha 1, skeletal muscle [Source:VGNC Symbol;Acc:VGNC:69387]	protein_coding	-0.510963	0.161435	0.23018	7.55895	2.43736e-10	6.32056e-07	8.06992	4.26139e-10	6.13924e-07	0.629082	0.749947	1.16154	0.445597	0.0411808	0.310524	8.00837	8.50247
ACTA2	actin alpha 2, smooth muscle [Source:VGNC Symbol;Acc:VGNC:100289]	protein_coding	4.60884	8.34982e-09	1.17678e-06	5.78115	1.06615e-09	1.72796e-06	1.17231	0.0020968	0.0143077	1.24885	0.575132	1.72309	5.495	5.60854	5.46799	6.60359	6.77656
ACTB	actin beta [Source:VGNC Symbol;Acc:VGNC:107102]	protein_coding	0.597048	0.00148996	0.00447091	0.396459	0.0303002	0.0902326	-0.200589	0.233245	0.376901	11.677	11.5572	11.8863	12.1725	12.1186	12.5939	12.2989	11.7547
ACTG1	actin gamma 1 [Source:HGNC Symbol;Acc:HGNC:144]	protein_coding	0.845811	1.85883e-05	0.000141987	0.66868	0.000367443	0.00352702	-0.17713	0.195973	0.332736	11.1117	11.1155	10.9336	11.8322	11.8656	11.9717	11.8649	11.5889
ACTG2	actin gamma 2, smooth muscle [Source:VGNC Symbol;Acc:VGNC:69397]	protein_coding	3.02187	0.000389486	0.00149146	2.40425	0.002934	0.0163061	-0.617618	0.337283	0.485913	0.280485	1.17471	0.229568	3.27372	4.03275	3.97039	3.59123	2.30453
ACTN1	actinin alpha 1 [Source:VGNC Symbol;Acc:VGNC:69423]	protein_coding	2.28305	2.8443e-07	8.15913e-06	1.25836	0.000186357	0.00223925	-1.0247	0.000838991	0.00761257	4.07663	4.61813	4.66109	6.3976	6.75257	7.05981	5.81882	5.36132
ACTN2	actinin alpha 2 [Source:VGNC Symbol;Acc:VGNC:69425]	protein_coding	-1.053	0.014983	0.0309296	4.33874	8.32578e-08	1.86124e-05	5.39175	3.689e-08	9.96492e-06	0.406278	0.242142	1.04232	-0.796973	-0.62621	1.063	4.35814	4.84102
ACTR10	actin related protein 10 [Source:VGNC Symbol;Acc:VGNC:69449]	protein_coding	0.321575	0.0118358	0.0253483	0.174909	0.172424	0.31479	-0.146666	0.248985	0.394759	6.78344	6.86544	6.81034	7.16143	7.12924	7.13146	7.17171	6.81647
ACTR1A	actin related protein 1A [Source:VGNC Symbol;Acc:VGNC:69433]	protein_coding	-0.512107	0.00478459	0.0117212	-0.3709	0.0539993	0.137636	0.141207	0.419844	0.56505	5.83675	5.94482	6.40184	5.21859	5.50541	6.08223	5.62541	5.43642
ACVR2A	activin A receptor type 2A [Source:VGNC Symbol;Acc:VGNC:69447]	protein_coding	0.466407	0.00339166	0.00876719	-0.0876985	0.617354	0.743232	-0.554106	0.00628228	0.0301689	3.95323	3.90696	3.56282	4.43254	4.31415	4.0465	3.71251	3.97962
ACVR2B	activin A receptor type 2B [Source:VGNC Symbol;Acc:VGNC:69450]	protein_coding	-0.887337	0.000370266	0.00143566	-0.111514	0.641891	0.762366	0.775823	0.00554878	0.0278319	3.3552	3.3831	3.62637	2.43289	2.50218	3.10419	2.84599	3.73187
ACVRL1	activin A receptor like type 1 [Source:VGNC Symbol;Acc:VGNC:69451]	protein_coding	4.78003	0.000332134	0.00131832	2.55707	0.0221517	0.0719597	-2.22296	0.0440705	0.11625	-1.18446	-1.26854	-1.80882	3.32969	3.41295	2.72636	2.78092	-0.869619
ACY1	aminoacylase 1 [Source:HGNC Symbol;Acc:HGNC:177]	protein_coding	0.430285	0.00197267	0.00559074	0.551072	0.000834958	0.00651344	0.120788	0.330898	0.479216	6.48236	6.59687	6.58628	6.90063	7.02334	7.032	7.22161	6.95742
ACYP2	acylphosphatase 2 [Source:VGNC Symbol;Acc:VGNC:82096]	protein_coding	-1.06555	0.00489299	0.011932	-0.453188	0.366223	0.527139	0.612364	0.195008	0.331549	1.1444	0.376176	1.87036	-0.0941275	-0.367913	1.063	0.667055	-0.251293
ADA	adenosine deaminase [Source:VGNC Symbol;Acc:VGNC:84539]	protein_coding	1.36462	0.00189855	0.00542584	1.29275	0.0122757	0.0471221	-0.07187	0.863835	0.914848	0.406278	1.1248	1.37394	1.94424	2.31231	3.28262	2.37342	1.53112
ADAM15	ADAM metallopeptidase domain 15 [Source:VGNC Symbol;Acc:VGNC:69477]	protein_coding	-1.05017	0.00130718	0.0040211	-0.0967689	0.753269	0.843938	0.953406	0.00873684	0.0381164	4.07663	4.60454	5.51421	3.36285	3.56004	3.97039	4.53299	4.07044
ADAM17	ADAM metallopeptidase domain 17 [Source:VGNC Symbol;Acc:VGNC:69478]	protein_coding	-0.70231	0.000571142	0.00203278	-0.461027	0.0301148	0.0898042	0.241283	0.200804	0.338352	5.0553	5.00883	4.58848	4.11808	4.337	4.37641	4.2818	4.78848
ADAM18	ADAM metallopeptidase domain 18 [Source:VGNC Symbol;Acc:VGNC:83975]	protein_coding	-1.45472	7.8192e-05	0.000418844	-1.82347	0.00167096	0.0107897	-0.368749	0.365105	0.512942	3.31566	3.70097	2.61824	1.75737	2.1463	2.29855	1.80341	1.45611
ADAM19	ADAM metallopeptidase domain 19 [Source:VGNC Symbol;Acc:VGNC:69479]	protein_coding	1.63758	4.70084e-06	5.35e-05	1.015	0.00162295	0.0105691	-0.622583	0.0217285	0.0713606	1.24885	1.66843	1.37394	2.98322	3.13382	3.19616	2.18506	2.74356
ADAM9	ADAM metallopeptidase domain 9 [Source:VGNC Symbol;Acc:VGNC:82097]	protein_coding	0.893925	1.6352e-05	0.000129045	0.390272	0.0193822	0.065616	-0.503653	0.00448159	0.0240514	4.98898	4.74332	4.74938	5.60681	5.82362	5.78181	5.18861	5.27666
ADAMTS10	ADAM metallopeptidase with thrombospondin type 1 motif 10 [Source:VGNC Symbol;Acc:VGNC:103784]	protein_coding	0.643667	0.00860822	0.0193943	0.382057	0.193359	0.341241	-0.261609	0.336845	0.485497	3.13664	3.89212	4.40735	4.05307	4.31645	5.21668	3.88757	3.91107
ADAMTS12	ADAM metallopeptidase with thrombospondin type 1 motif 12 [Source:VGNC Symbol;Acc:VGNC:69398]	protein_coding	1.32445	2.71138e-05	0.000187051	-0.558758	0.098431	0.211581	-1.88321	5.31395e-05	0.0010627	3.22466	3.3884	2.95172	4.55759	4.70865	4.29554	3.25027	2.12246
ADAMTS16	ADAM metallopeptidase with thrombospondin type 1 motif 16 [Source:VGNC Symbol;Acc:VGNC:69439]	protein_coding	2.62933	0.000141245	0.000666315	1.98265	0.001713	0.0109791	-0.646681	0.190626	0.326809	2.48172	2.3927	0.769534	5.07681	4.82151	3.58443	3.73559	4.96794
ADAMTS17	ADAM metallopeptidase with thrombospondin type 1 motif 17 [Source:VGNC Symbol;Acc:VGNC:69440]	protein_coding	-1.89353	0.000435082	0.00163137	-1.40042	0.0314102	0.0925811	0.493108	0.365791	0.513796	1.63032	1.57858	0.912367	-0.127232	-0.557173	-0.0632251	-0.651726	1.20439
ADAMTS19	ADAM metallopeptidase with thrombospondin type 1 motif 19 [Source:VGNC Symbol;Acc:VGNC:110490]	protein_coding	0.886217	0.0133266	0.0280508	0.404425	0.31298	0.475296	-0.481792	0.217327	0.358188	2.45285	4.34051	3.07833	3.98306	4.7552	3.89005	3.40223	4.36511
ADAMTS2	ADAM metallopeptidase with thrombospondin type 1 motif 2 [Source:VGNC Symbol;Acc:VGNC:69497]	protein_coding	3.96778	8.21396e-05	0.00043577	1.29081	0.153896	0.290073	-2.67697	0.00737543	0.0336962	-1.60239	-1.14094	0.229568	2.8278	2.64086	2.9542	1.45971	-1.97461
ADAMTS3	ADAM metallopeptidase with thrombospondin type 1 motif 3 [Source:VGNC Symbol;Acc:VGNC:69498]	protein_coding	1.53716	2.44662e-07	7.37741e-06	0.538072	0.0104639	0.0417974	-0.999085	0.000110038	0.00177899	2.84603	2.91731	2.73817	4.3402	4.48141	4.25334	3.3583	3.47118
ADAMTS5	ADAM metallopeptidase with thrombospondin type 1 motif 5 [Source:VGNC Symbol;Acc:VGNC:69499]	protein_coding	2.90916	1.16318e-06	2.06973e-05	1.08938	0.0102724	0.0412035	-1.81978	0.00031022	0.00372245	3.2161	1.59701	1.37394	5.38558	4.95009	4.43421	3.82439	2.86451
ADAMTS8	ADAM metallopeptidase with thrombospondin type 1 motif 8 [Source:VGNC Symbol;Acc:VGNC:69501]	protein_coding	1.44539	0.0203676	0.0401836	2.70469	0.000633871	0.00528199	1.2593	0.0533369	0.133019	-1.18446	0.459079	-1.80882	0.422906	1.18108	0.310524	1.00765	3.22232
ADAMTS9	ADAM metallopeptidase with thrombospondin type 1 motif 9 [Source:VGNC Symbol;Acc:VGNC:69388]	protein_coding	3.01546	1.66e-07	5.82433e-06	2.07294	1.33821e-05	0.000374867	-0.942527	0.00548076	0.0276032	0.9922	0.418223	0.229568	3.59369	3.56779	3.28262	2.66548	2.64568
ADAMTSL1	ADAMTS like 1 [Source:VGNC Symbol;Acc:VGNC:103236]	protein_coding	1.14035	0.0253297	0.0482622	-0.93343	0.317537	0.480195	-2.07378	0.0274329	0.0839025	0.0684848	0.288217	1.6434	1.81949	1.4892	0.310524	0.567669	-1.97461
ADAMTSL4	ADAMTS like 4 [Source:VGNC Symbol;Acc:VGNC:69480]	protein_coding	3.08868	1.26501e-06	2.1928e-05	2.53877	1.2598e-05	0.000362184	-0.549902	0.128184	0.24696	0.0684848	0.288217	-0.290427	3.2832	3.19012	2.37925	2.75855	2.54068
ADAMTSL5	ADAMTS like 5 [Source:VGNC Symbol;Acc:VGNC:69540]	protein_coding	2.49452	6.10548e-05	0.000345542	3.09886	1.92932e-05	0.000471993	0.60434	0.18171	0.316156	-1.37834	-1.7373	-1.11143	0.95284	0.734732	0.310524	1.45971	1.20439
ADAP1	ArfGAP with dual PH domains 1 [Source:VGNC Symbol;Acc:VGNC:69429]	protein_coding	0.837989	0.0239225	0.045966	2.80046	6.93542e-06	0.000245026	1.96247	0.000195592	0.00268393	0.0684848	0.242142	0.769534	1.17278	0.840858	1.24629	2.59151	3.35211
ADAR	adenosine deaminase RNA specific [Source:VGNC Symbol;Acc:VGNC:69502]	protein_coding	-0.562324	0.000899777	0.00296179	-0.708847	0.000455899	0.00412216	-0.146523	0.316946	0.464563	7.39782	7.15686	6.87936	6.61963	6.73719	6.36583	6.42344	6.62214
ADAT1	adenosine deaminase tRNA specific 1 [Source:VGNC Symbol;Acc:VGNC:69504]	protein_coding	-0.763717	0.0104516	0.0228302	-0.64691	0.121825	0.246347	0.116806	0.74802	0.832303	1.31451	1.6509	1.16154	0.802741	0.527863	1.063	0.460927	1.20439
ADAT2	adenosine deaminase tRNA specific 2 [Source:VGNC Symbol;Acc:VGNC:69490]	protein_coding	1.02595	0.000162674	0.000746101	0.458519	0.082313	0.186065	-0.567428	0.0309743	0.0916002	2.39332	2.62587	1.93872	3.51542	3.56779	2.78678	3.116	2.77476
ADCK1	aarF domain containing kinase 1 [Source:VGNC Symbol;Acc:VGNC:69472]	protein_coding	-0.989475	0.000544707	0.00195696	0.277521	0.310768	0.473102	1.267	0.000479124	0.00507958	2.03271	2.36071	2.53236	0.968593	1.4892	2.21307	2.25062	2.67905
ADCK5	aarF domain containing kinase 5 [Source:VGNC Symbol;Acc:VGNC:69496]	protein_coding	-2.14699	2.49491e-06	3.47783e-05	-1.24696	0.000582599	0.00494694	0.900024	0.0047194	0.0249358	7.20246	7.0701	7.69452	4.62748	5.13616	6.27383	5.87706	5.88194
ADCY1	adenylate cyclase 1 [Source:VGNC Symbol;Acc:VGNC:69505]	protein_coding	-1.09376	0.00122807	0.00382678	-0.892331	0.0471034	0.12448	0.201432	0.591552	0.713428	1.1444	1.50245	2.00399	0.328397	0.559295	-0.0632251	0.345652	0.652852
ADCY2	adenylate cyclase 2 [Source:VGNC Symbol;Acc:VGNC:69506]	protein_coding	2.70597	8.76776e-06	8.26183e-05	2.20169	0.000111508	0.00157153	-0.504286	0.199343	0.336373	-0.273523	-0.394923	-1.11143	2.32076	2.13592	1.24629	1.75905	1.67037
ADCY3	adenylate cyclase 3 [Source:VGNC Symbol;Acc:VGNC:69511]	protein_coding	1.15311	1.13714e-05	9.8888e-05	0.264072	0.218125	0.371156	-0.889036	0.000861717	0.00774828	3.32366	3.24391	3.27624	4.39369	4.60327	3.97039	3.6287	3.50879
ADCY7	adenylate cyclase 7 [Source:VGNC Symbol;Acc:VGNC:69515]	protein_coding	-0.400303	0.0323594	0.059203	0.327017	0.16564	0.306244	0.727321	0.00576806	0.0285621	2.40844	2.18919	2.57594	1.88737	1.94684	2.21307	2.75855	2.42743
ADCY8	adenylate cyclase 8 [Source:VGNC Symbol;Acc:VGNC:69516]	protein_coding	3.51541	0.00222355	0.00618157	2.09795	0.0659409	0.158773	-1.41746	0.187629	0.323467	-1.37834	-2.43612	-3.21072	1.87069	1.03222	-3.21072	1.00765	-1.31881
ADCY9	adenylate cyclase 9 [Source:VGNC Symbol;Acc:VGNC:99481]	protein_coding	2.0527	7.72073e-05	0.000415209	0.0735773	0.884169	0.930963	-1.97912	0.00147747	0.0112094	-0.860795	-0.394923	-0.643296	1.17278	1.52147	1.24629	-0.430082	-0.869619
ADCYAP1R1	ADCYAP receptor type I [Source:VGNC Symbol;Acc:VGNC:69526]	protein_coding	3.9831	5.16196e-05	0.000303297	1.81483	0.0282848	0.0857473	-2.16827	0.0111034	0.0448914	-0.180125	-1.14094	-0.00712718	2.99095	3.25874	3.89005	2.11638	-0.52758
ADD1	adducin 1 [Source:VGNC Symbol;Acc:VGNC:69528]	protein_coding	0.339943	0.00417735	0.0104462	-0.0180324	0.867487	0.92067	-0.357975	0.00694672	0.0322938	6.68214	6.8918	6.74264	7.01433	7.25844	7.05675	6.66198	6.87703
ADD2	adducin 2 [Source:VGNC Symbol;Acc:VGNC:69529]	protein_coding	2.08024	0.00057661	0.00204663	2.67766	0.000149127	0.00191471	0.597417	0.22898	0.37205	-1.01357	0.0415427	0.432848	1.81949	1.86116	0.6071	2.40255	2.17018
ADD3	adducin 3 [Source:VGNC Symbol;Acc:VGNC:69531]	protein_coding	0.717166	2.42102e-05	0.000171723	0.397807	0.00485719	0.0238284	-0.31936	0.0167372	0.0598	6.67043	6.87962	6.74264	7.50664	7.57549	7.35494	7.05156	7.32198
ADGRA2	adhesion G protein-coupled receptor A2 [Source:VGNC Symbol;Acc:VGNC:69453]	protein_coding	2.00511	1.64307e-05	0.000129429	-0.502341	0.316287	0.478858	-2.50745	0.000173728	0.00249453	0.822035	0.963781	1.27164	2.7795	3.11279	2.90052	0.929739	-0.251293
ADGRB1	adhesion G protein-coupled receptor B1 [Source:VGNC Symbol;Acc:VGNC:69597]	protein_coding	-1.46007	9.56829e-06	8.82379e-05	-1.18186	0.000920749	0.00700612	0.27821	0.272621	0.418667	5.12558	5.22857	5.8654	3.59115	4.09842	4.0951	4.20945	3.82425
ADGRB2	adhesion G protein-coupled receptor B2 [Source:VGNC Symbol;Acc:VGNC:69598]	protein_coding	-0.193836	0.269991	0.351688	0.409024	0.0676991	0.161744	0.60286	0.0119896	0.0474978	4.19902	4.63383	4.73023	3.87854	4.68925	4.35661	4.4517	5.31961
ADGRB3	adhesion G protein-coupled receptor B3 [Source:VGNC Symbol;Acc:VGNC:81006]	protein_coding	1.48179	6.20851e-06	6.50387e-05	0.33631	0.2152	0.367659	-1.14548	0.0006974	0.00668329	1.6043	1.52186	1.46946	3.03276	2.98553	3.00594	2.08078	1.60243
ADGRE5	adhesion G protein-coupled receptor E5 [Source:VGNC Symbol;Acc:VGNC:69441]	protein_coding	3.33055	1.02365e-05	9.21141e-05	2.62346	0.000116526	0.00162986	-0.707092	0.145763	0.270548	0.344752	-0.256189	-1.11143	3.00247	3.25395	2.59736	2.8878	1.85688
ADGRG1	adhesion G protein-coupled receptor G1 [Source:VGNC Symbol;Acc:VGNC:99482]	protein_coding	-4.13202	5.87e-09	9.39635e-07	0.454126	0.0313573	0.0924559	4.58614	1.57956e-09	1.70672e-06	5.46254	6.11825	6.06592	1.22618	2.22681	2.45568	5.80797	6.7454
ADGRG2	adhesion G protein-coupled receptor G2 [Source:VGNC Symbol;Acc:VGNC:69802]	protein_coding	-0.923815	0.149276	0.215464	3.92285	2.35531e-05	0.000541471	4.84667	1.08459e-05	0.000352452	-0.480684	-1.7373	1.46946	-1.46181	-2.29844	0.6071	2.71277	2.67905
ADGRL1	adhesion G protein-coupled receptor L1 [Source:VGNC Symbol;Acc:VGNC:69658]	protein_coding	0.887206	0.00202485	0.00570373	0.364262	0.218932	0.372021	-0.522944	0.0789837	0.175303	3.33952	4.46106	4.15779	4.69295	5.14266	4.56072	4.29739	4.35482
ADGRL2	adhesion G protein-coupled receptor L2 [Source:VGNC Symbol;Acc:VGNC:69632]	protein_coding	0.365826	0.0446348	0.077842	-0.990304	0.00102359	0.00753983	-1.35613	6.20822e-05	0.00117856	5.87125	5.44359	4.99389	6.1002	5.65747	5.8039	4.5591	4.64388
ADGRL3	adhesion G protein-coupled receptor L3 [Source:VGNC Symbol;Acc:VGNC:69659]	protein_coding	0.814642	0.00161062	0.00476352	0.288179	0.323387	0.485923	-0.526463	0.0702642	0.161275	1.24885	1.66843	1.27164	2.15855	2.28437	2.52826	1.56654	1.85688
ADGRV1	adhesion G protein-coupled receptor V1 [Source:VGNC Symbol;Acc:VGNC:69625]	protein_coding	-3.17362	9.73298e-07	1.83694e-05	-1.62888	0.00436636	0.0219622	1.54474	0.00398659	0.0222515	3.50334	3.3884	3.80179	0.000857381	0.495731	2.52826	1.15188	2.50391
ADH1B	alcohol dehydrogenase 1B (class I), beta polypeptide [Source:NCBI gene (formerly Entrezgene);Acc:707908]	protein_coding	1.87754	0.0763733	0.122329	3.65418	0.00457631	0.0227604	1.77664	0.112683	0.225898	-0.480684	-0.631779	-1.80882	1.51072	0.323373	0.310524	1.75905	3.92504
ADH5	alcohol dehydrogenase 5 (class III), chi polypeptide [Source:HGNC Symbol;Acc:HGNC:253]	protein_coding	-0.713501	4.22743e-05	0.000262639	-0.520574	0.00127741	0.00882853	0.192926	0.13432	0.255666	8.83751	8.41764	8.51753	8.00085	7.78899	7.8433	8.26933	7.90837
ADHFE1	alcohol dehydrogenase iron containing 1 [Source:VGNC Symbol;Acc:VGNC:83977]	protein_coding	-2.48942	7.00666e-05	0.000384951	0.478346	0.265139	0.423322	2.96776	3.46482e-05	0.000791589	0.679793	0.49881	1.93872	-1.64146	-1.59811	-0.0632251	0.84738	1.20439
ADI1	acireductone dioxygenase 1 [Source:VGNC Symbol;Acc:VGNC:69738]	protein_coding	-0.425699	0.00581994	0.0138792	-0.654627	0.000854873	0.00660565	-0.228929	0.133481	0.25448	7.58323	7.30078	7.32473	6.99715	6.99417	6.93855	7.05041	6.47555
ADIPOR2	adiponectin receptor 2 [Source:VGNC Symbol;Acc:VGNC:69678]	protein_coding	-0.37426	0.0103247	0.022617	-0.367565	0.0310367	0.0918398	0.006695	0.963665	0.978399	5.51236	5.2822	5.10961	5.17003	4.8488	4.69289	4.98217	5.05947
ADM	adrenomedullin [Source:VGNC Symbol;Acc:VGNC:69699]	protein_coding	0.922375	0.0140107	0.0292157	2.25284	5.17653e-05	0.000915674	1.33046	0.00314337	0.0189391	0.142667	0.845495	0.432848	1.11733	1.77007	1.063	2.08078	3.43257
ADNP	activity dependent neuroprotector homeobox [Source:VGNC Symbol;Acc:VGNC:69614]	protein_coding	-0.357231	0.0229528	0.0443394	-0.767424	0.000926537	0.0070419	-0.410193	0.0293339	0.0881648	6.18389	5.68982	6.20772	5.81011	5.45616	5.71341	5.17178	5.2547
ADORA1	adenosine A1 receptor [Source:VGNC Symbol;Acc:VGNC:69703]	protein_coding	-1.02224	0.00163822	0.00482643	-0.413746	0.275235	0.434836	0.608492	0.0985194	0.205205	1.5778	2.33899	2.53236	0.888049	1.31601	1.063	1.666	1.45611
ADPGK	ADP dependent glucokinase [Source:VGNC Symbol;Acc:VGNC:69692]	protein_coding	0.638569	0.000267317	0.00110383	0.226128	0.168343	0.309736	-0.412441	0.0181904	0.0633852	4.04796	4.32678	4.53428	4.85109	4.91863	4.93904	4.46557	4.41547
ADRB3	adrenoceptor beta 3 [Source:VGNC Symbol;Acc:VGNC:83978]	protein_coding	3.73709	0.00561242	0.0134486	2.16298	0.0805471	0.182684	-1.57411	0.184955	0.320348	1.18006	1.38014	2.18374	5.94661	5.21722	3.0559	4.96762	2.34667
ADSS1	adenylosuccinate synthase 1 [Source:VGNC Symbol;Acc:VGNC:69644]	protein_coding	0.517761	0.00462499	0.0113769	0.865395	0.000540906	0.00466006	0.347634	0.068536	0.158304	3.39369	3.8428	3.90791	4.11631	4.36172	3.91733	4.5131	4.55681
AEBP1	AE binding protein 1 [Source:VGNC Symbol;Acc:VGNC:80328]	protein_coding	0.853822	1.91321e-05	0.000144309	0.327684	0.0292591	0.0879196	-0.526138	0.00227679	0.0150969	6.54269	6.50536	6.20426	7.13113	7.36955	7.34994	6.76231	6.7976
AEBP2	AE binding protein 2 [Source:VGNC Symbol;Acc:VGNC:99879]	protein_coding	1.01975	7.53696e-06	7.49419e-05	0.516168	0.00437887	0.0219978	-0.503586	0.00501548	0.0260593	5.18164	5.43338	4.9614	6.35404	6.40604	5.83285	5.74965	5.90328
AEN	apoptosis enhancing nuclease [Source:VGNC Symbol;Acc:VGNC:84297]	protein_coding	0.401344	0.154914	0.222175	1.45241	0.000936762	0.00708638	1.05107	0.0067962	0.0318236	1.1444	0.575132	1.46946	1.08878	1.43939	1.80919	2.11638	2.42743
AFAP1	actin filament associated protein 1 [Source:VGNC Symbol;Acc:VGNC:100199]	protein_coding	0.591792	0.000504053	0.0018348	0.0410863	0.78795	0.867943	-0.550705	0.00337252	0.0199035	4.58559	4.98105	4.69113	5.26558	5.39324	5.4954	4.59109	5.04675
AFAP1L1	actin filament associated protein 1 like 1 [Source:VGNC Symbol;Acc:VGNC:69711]	protein_coding	-0.0712263	0.79031	0.838487	1.15305	0.00295296	0.0163834	1.22428	0.00210434	0.0143077	1.03178	2.11443	1.16154	1.54264	1.62907	0.6071	2.56598	2.94901
AFF1	ALF transcription elongation factor 1 [Source:VGNC Symbol;Acc:VGNC:69817]	protein_coding	-0.792652	0.00194373	0.0055317	-0.161382	0.567095	0.703658	0.63127	0.0335126	0.096518	2.1809	2.27177	2.73817	1.47807	1.53734	1.68769	1.71328	2.54068
AFF2	ALF transcription elongation factor 2 [Source:VGNC Symbol;Acc:VGNC:69773]	protein_coding	-2.50061	0.00174628	0.00507021	-2.44813	0.0386443	0.107825	0.0524844	0.9551	0.973801	4.28752	2.38211	3.80179	0.95284	0.986706	0.6071	1.34434	0.51182
AFF3	ALF transcription elongation factor 3 [Source:VGNC Symbol;Acc:VGNC:97731]	protein_coding	3.64601	5.73414e-06	6.14454e-05	1.26541	0.0498107	0.129688	-2.3806	0.00132655	0.0103928	0.406278	-0.631779	1.16154	3.76585	3.04779	4.57792	1.283	0.652852
AFG3L2	AFG3 like matrix AAA peptidase subunit 2 [Source:VGNC Symbol;Acc:VGNC:104218]	protein_coding	-0.519918	0.000913646	0.00300211	-0.243328	0.0982507	0.211334	0.27659	0.0625361	0.148316	5.63147	5.60703	5.63759	5.13904	5.04474	5.1607	5.19278	5.58023
AFTPH	aftiphilin [Source:VGNC Symbol;Acc:VGNC:69701]	protein_coding	-0.342502	0.048416	0.0833902	0.29253	0.140655	0.272273	0.635032	0.00553428	0.0277699	4.20769	4.428	3.82003	3.95565	4.02151	3.19616	4.31282	4.94755
AGA	aspartylglucosaminidase [Source:VGNC Symbol;Acc:VGNC:69742]	protein_coding	-0.589958	0.0235062	0.0452198	-0.327347	0.223789	0.377622	0.262611	0.321893	0.469742	6.9189	5.96091	6.81034	6.46371	5.23679	6.30515	6.73107	5.51243
AGAP2	ArfGAP with GTPase domain, ankyrin repeat and PH domain 2 [Source:VGNC Symbol;Acc:VGNC:69620]	protein_coding	4.09334	2.73252e-05	0.000187957	-0.277915	0.71609	0.817322	-4.37126	0.000109852	0.00177821	-2.19316	-1.40853	-3.21072	1.26497	1.56857	1.4089	-1.6465	-3.21072
AGAP3	ArfGAP with GTPase domain, ankyrin repeat and PH domain 3 [Source:VGNC Symbol;Acc:VGNC:69621]	protein_coding	-0.650832	0.000159842	0.000735194	-0.137521	0.352541	0.514236	0.513311	0.003747	0.0214074	4.68203	4.80999	5.05676	4.07325	4.11702	4.57792	4.60995	4.60968
AGO2	argonaute RISC catalytic component 2 [Source:VGNC Symbol;Acc:VGNC:81347]	protein_coding	0.642054	0.0168775	0.0342785	0.191197	0.58037	0.715632	-0.450857	0.17908	0.313372	2.59174	1.753	2.57594	2.89529	2.69139	2.9542	2.11638	2.64568
AGO3	argonaute RISC catalytic component 3 [Source:VGNC Symbol;Acc:VGNC:99838]	protein_coding	0.841948	0.000439013	0.00164373	0.046103	0.849372	0.908959	-0.795845	0.00496299	0.0258414	3.00363	3.58117	3.07833	4.18871	4.03834	4.14211	3.0983	3.61605
AGPAT2	1-acylglycerol-3-phosphate O-acyltransferase 2 [Source:VGNC Symbol;Acc:VGNC:69746]	protein_coding	1.37832	0.00233094	0.00642088	1.41985	0.00698415	0.0310186	0.0415295	0.921459	0.952617	-0.0924082	-0.323889	0.432848	1.54264	0.915624	0.6071	1.08157	1.37699
AGPAT4	1-acylglycerol-3-phosphate O-acyltransferase 4 [Source:VGNC Symbol;Acc:VGNC:69654]	protein_coding	-0.313757	0.0222645	0.0432094	-0.597728	0.00554573	0.0262143	-0.283971	0.104438	0.214118	4.27932	4.23566	4.05375	4.04937	3.87308	3.51469	3.80269	3.50879
AGPAT5	1-acylglycerol-3-phosphate O-acyltransferase 5 [Source:VGNC Symbol;Acc:VGNC:69655]	protein_coding	0.566958	0.00108656	0.00345388	0.410673	0.0205272	0.0683326	-0.156285	0.314897	0.462762	4.73694	5.03102	5.0019	5.49975	5.40518	5.58319	5.07557	5.55799
AGRN	agrin [Source:VGNC Symbol;Acc:VGNC:69749]	protein_coding	0.621047	0.0600427	0.099771	1.71639	0.000583755	0.00495074	1.09534	0.00894575	0.0386764	5.61038	5.17745	6.38662	5.72514	6.20274	7.14306	6.77072	7.57447
AGRP	agouti related neuropeptide [Source:VGNC Symbol;Acc:VGNC:104680]	protein_coding	-3.51431	1.72458e-05	0.000133898	-2.47371	0.00682885	0.0304795	1.0406	0.152958	0.279372	2.24966	2.37145	1.6434	-1.37974	-0.941062	-0.0632251	0.667055	-1.31881
AGT	angiotensinogen [Source:VGNC Symbol;Acc:VGNC:69751]	protein_coding	0.318294	0.260628	0.341931	2.02589	3.23379e-05	0.0006708	1.70759	0.000171928	0.00247416	1.10783	1.54102	1.87036	1.48903	2.23656	0.852983	3.34335	3.50879
AGTPBP1	ATP/GTP binding carboxypeptidase 1 [Source:VGNC Symbol;Acc:VGNC:69622]	protein_coding	-0.784389	0.000501139	0.00182573	-0.450535	0.0800712	0.181917	0.333854	0.152939	0.279372	3.06214	3.3235	3.32813	2.24517	2.6261	2.6633	2.31332	3.26689
AGTR1	angiotensin II receptor type 1 [Source:VGNC Symbol;Acc:VGNC:69752]	protein_coding	5.69156	4.33707e-06	5.07531e-05	2.35717	0.0116916	0.0453601	-3.33439	0.00129917	0.0102713	-2.19316	-1.93486	-3.21072	2.96762	2.64819	2.59736	1.00765	-1.97461
AGTR2	angiotensin II receptor type 2 [Source:VGNC Symbol;Acc:VGNC:69755]	protein_coding	6.6684	0.00206893	0.005814	1.92401	0.291897	0.452504	-4.74439	0.0242941	0.0772673	-1.86774	-1.56357	-3.21072	4.92562	4.41423	3.10419	3.08038	-3.21072
AGTRAP	angiotensin II receptor associated protein [Source:VGNC Symbol;Acc:VGNC:69604]	protein_coding	-0.729013	0.000897185	0.00295476	0.500254	0.0173413	0.0607496	1.22927	4.09345e-05	0.000887553	5.57566	4.81393	5.19593	4.46344	4.4524	4.48979	5.87706	5.47493
AHCY	adenosylhomocysteinase [Source:VGNC Symbol;Acc:VGNC:84541]	protein_coding	-0.707901	0.000454893	0.00168953	-0.115139	0.490019	0.639903	0.592762	0.00414218	0.0228893	5.83954	5.97506	6.43475	5.16917	5.26804	5.81845	5.98934	5.65341
AHCYL2	adenosylhomocysteinase like 2 [Source:VGNC Symbol;Acc:VGNC:80771]	protein_coding	-0.446451	0.0207521	0.0408348	-0.298549	0.235705	0.390862	0.147902	0.519934	0.654155	2.56502	2.81086	2.18374	2.08096	2.36662	1.92124	2.11638	2.67905
AHDC1	AT-hook DNA binding motif containing 1 [Source:VGNC Symbol;Acc:VGNC:99839]	protein_coding	-0.55195	0.00284938	0.00757227	-0.478331	0.0151807	0.0550151	0.0736192	0.661662	0.767774	6.13248	6.85687	6.30157	5.67201	6.09694	5.90277	5.63157	6.3491
AHNAK	AHNAK nucleoprotein [Source:VGNC Symbol;Acc:VGNC:99540]	protein_coding	2.3322	7.88929e-06	7.71437e-05	1.56134	0.000444536	0.00403632	-0.770864	0.0256803	0.0799834	4.44973	3.98597	5.18893	6.73637	6.76905	6.67644	5.52632	6.29632
AHNAK2	AHNAK nucleoprotein 2 [Source:VGNC Symbol;Acc:VGNC:107992]	protein_coding	2.46936	0.000179397	0.000805142	3.80405	5.43404e-06	0.000210951	1.33469	0.0158414	0.0577189	0.142667	0.575132	-0.00712718	2.90351	2.7055	1.80919	3.6287	4.67729
AHR	aryl hydrocarbon receptor [Source:HGNC Symbol;Acc:HGNC:348]	protein_coding	0.802184	0.0192174	0.0382635	1.19452	0.00524976	0.0251825	0.392341	0.268772	0.415097	2.16319	1.98052	1.72309	2.91981	3.10749	0.852983	3.0983	3.56341
AHSA1	activator of HSP90 ATPase activity 1 [Source:VGNC Symbol;Acc:VGNC:69601]	protein_coding	-0.420324	0.00246285	0.0067228	-0.378958	0.0101231	0.0407599	0.041366	0.738171	0.825539	6.9366	6.88759	6.89235	6.45744	6.5842	6.39037	6.69031	6.38493
AIF1	allograft inflammatory factor 1 [Source:VGNC Symbol;Acc:VGNC:81011]	protein_coding	3.54873	0.00257746	0.00696816	2.35121	0.0341838	0.0986264	-1.19752	0.228872	0.371968	1.28206	0.935106	1.87036	4.57055	4.88801	5.14924	5.11131	1.45611
AIF1L	allograft inflammatory factor 1 like [Source:VGNC Symbol;Acc:VGNC:103237]	protein_coding	-2.82708	2.74066e-05	0.000188416	1.22059	0.00270659	0.0153852	4.04767	1.40082e-06	9.03636e-05	3.74277	5.36784	4.95316	1.14532	2.58087	2.21307	5.22168	6.48029
AIFM1	apoptosis inducing factor mitochondria associated 1 [Source:VGNC Symbol;Acc:VGNC:69820]	protein_coding	-1.02157	2.74471e-06	3.70321e-05	-0.572505	0.00155031	0.0101811	0.449066	0.00627413	0.0301523	5.6821	5.55968	5.61165	4.45648	4.7139	4.69289	5.03429	5.04034
AIFM2	apoptosis inducing factor mitochondria associated 2 [Source:VGNC Symbol;Acc:VGNC:69666]	protein_coding	-2.70811	4.88529e-07	1.14576e-05	-0.686505	0.031204	0.092162	2.0216	2.42049e-05	0.00061417	3.65044	3.36709	3.45024	0.553987	1.11915	1.4089	2.48658	3.17632
AIG1	androgen induced 1 [Source:VGNC Symbol;Acc:VGNC:69667]	protein_coding	0.220388	0.0799679	0.127191	0.850734	5.39679e-05	0.00093075	0.630347	0.000617638	0.00613763	5.83954	5.50463	5.93399	6.02686	5.71355	6.2472	6.61296	6.44678
AIM2	absent in melanoma 2 [Source:HGNC Symbol;Acc:HGNC:357]	protein_coding	2.23797	0.00011134	0.000549747	2.461	0.000134868	0.00180623	0.223034	0.603313	0.723039	-1.37834	-1.02372	-0.290427	1.13139	1.09791	0.6071	1.15188	1.29327
AIMP2	aminoacyl tRNA synthetase complex interacting multifunctional protein 2 [Source:VGNC Symbol;Acc:VGNC:69650]	protein_coding	-0.0342308	0.797011	0.843077	0.454134	0.0143414	0.052797	0.488365	0.0093367	0.0399288	4.86298	4.7183	5.32923	4.84043	4.69987	5.34278	5.19694	5.35618
AIP	aryl hydrocarbon receptor interacting protein [Source:VGNC Symbol;Acc:VGNC:69759]	protein_coding	0.607054	0.00135408	0.00413689	0.306689	0.0810179	0.183554	-0.300364	0.087758	0.189141	6.26501	6.45827	6.28853	6.91746	6.9655	6.95839	6.93177	6.35685
AIPL1	aryl hydrocarbon receptor interacting protein like 1 [Source:VGNC Symbol;Acc:VGNC:99113]	protein_coding	-2.05378	4.43143e-05	0.000271926	-0.904551	0.0386853	0.107913	1.14923	0.0109079	0.0443498	2.26634	2.4032	0.912367	0.22726	0.286284	-0.568996	1.51412	1.20439
AIRE	autoimmune regulator [Source:VGNC Symbol;Acc:VGNC:69760]	protein_coding	1.18891	0.00155268	0.00461745	0.655661	0.105048	0.221688	-0.533249	0.160564	0.288829	0.728782	1.87879	0.61099	2.296	2.64086	2.21307	2.00682	1.79735
AK1	adenylate kinase 1 [Source:VGNC Symbol;Acc:VGNC:104875]	protein_coding	-0.928463	1.05177e-05	9.39848e-05	-0.238586	0.09704	0.209389	0.689877	0.000367118	0.00420128	6.60141	6.44371	6.84415	5.72456	5.52544	5.90277	6.53782	6.08852
AK3	adenylate kinase 3 [Source:VGNC Symbol;Acc:VGNC:69623]	protein_coding	-1.76441	1.14839e-06	2.05614e-05	-0.20958	0.285595	0.445503	1.55483	9.67473e-06	0.000322474	6.33491	6.3244	5.97526	4.5059	4.65693	3.89005	5.71523	6.51766
AK9	adenylate kinase 9 [Source:VGNC Symbol;Acc:VGNC:81017]	protein_coding	-0.699837	0.030587	0.0564622	0.665741	0.0727382	0.170147	1.36558	0.0019423	0.0136056	2.24966	1.24649	1.37394	1.38722	0.462868	1.063	2.34368	2.30453
AKAP1	A-kinase anchoring protein 1 [Source:VGNC Symbol;Acc:VGNC:69763]	protein_coding	-0.490174	0.01045	0.0228302	-0.0531122	0.790478	0.869834	0.437062	0.0438415	0.115868	4.45701	4.55121	4.25483	3.97138	4.11966	3.4414	4.07114	4.92686
AKAP12	A-kinase anchoring protein 12 [Source:VGNC Symbol;Acc:VGNC:69766]	protein_coding	2.92477	1.05831e-05	9.4262e-05	2.7945	3.43651e-05	0.000703915	-0.130274	0.711369	0.805063	5.52628	5.98559	5.62208	9.08692	8.81634	8.05309	8.00482	9.22074
AKAP17A	A-kinase anchoring protein 17A [Source:VGNC Symbol;Acc:VGNC:69633]	protein_coding	-0.180196	0.0882665	0.13817	-0.460508	0.0019531	0.0120935	-0.280312	0.0296326	0.0887949	6.55037	6.86259	6.74264	6.41459	6.61398	6.5943	6.1675	6.32295
AKAP6	A-kinase anchoring protein 6 [Source:VGNC Symbol;Acc:VGNC:69771]	protein_coding	0.960261	0.0100077	0.0220006	0.156205	0.732785	0.828649	-0.804056	0.0820991	0.180179	-0.273523	-0.01329	-0.290427	0.71207	0.734732	0.852983	-0.651726	0.652852
AKAP7	A-kinase anchoring protein 7 [Source:VGNC Symbol;Acc:VGNC:69772]	protein_coding	-0.749327	0.000229221	0.000980673	-1.0854	0.000138053	0.00182744	-0.336078	0.0809716	0.178308	5.66804	5.41273	6.0272	5.02784	4.82313	4.79938	4.70656	4.31292
AKAP8L	A-kinase anchoring protein 8 like [Source:VGNC Symbol;Acc:VGNC:108460]	protein_coding	-0.597245	0.0004157	0.00157601	-0.475773	0.00484852	0.0237948	0.121471	0.381491	0.528351	7.00594	7.13063	7.34848	6.29669	6.52325	6.93855	6.57987	6.60922
AKAP9	A-kinase anchoring protein 9 [Source:VGNC Symbol;Acc:VGNC:69774]	protein_coding	-0.64475	0.00209381	0.00586992	-0.582307	0.00829787	0.0351717	0.0624431	0.734426	0.822968	8.37228	8.23157	7.76328	7.59667	7.50535	7.31703	7.34304	7.90485
AKIRIN1	akirin 1 [Source:VGNC Symbol;Acc:VGNC:99841]	protein_coding	-0.471933	0.00326728	0.00849309	-0.429819	0.0119016	0.046037	0.0421139	0.771187	0.848798	7.04817	7.05269	6.68908	6.54738	6.72382	6.01436	6.52297	6.70142
AKIRIN2	akirin 2 [Source:VGNC Symbol;Acc:VGNC:69665]	protein_coding	-0.880132	2.79048e-05	0.000190931	-0.434938	0.011567	0.0449707	0.445194	0.0101595	0.0423177	6.50275	6.18979	6.7498	5.45782	5.49833	5.94977	5.97728	5.9068
AKR1B1	aldo-keto reductase family 1 member B [Source:VGNC Symbol;Acc:VGNC:108391]	protein_coding	-1.00514	2.46576e-05	0.00017404	-0.424477	0.0206422	0.0685531	0.580667	0.00396074	0.0222028	7.48417	7.55071	8.10286	6.56821	6.70813	6.86339	7.34211	7.05119
AKR1B10	aldo-keto reductase family 1 member B10 [Source:HGNC Symbol;Acc:HGNC:382]	protein_coding	-0.962857	0.00195694	0.00555465	-0.43268	0.247757	0.404688	0.530177	0.13633	0.258618	3.82955	3.76754	4.69113	3.08428	2.45283	4.69289	3.48628	3.10446
AKR1C3	NA	NA	1.48668	0.0180565	0.0362585	0.99878	0.183127	0.328322	-0.487904	0.473919	0.613733	3.77228	0.845495	3.19472	3.82113	3.48018	4.48979	3.71251	2.57654
AKR1E2	aldo-keto reductase family 1 member E2 [Source:VGNC Symbol;Acc:VGNC:69674]	protein_coding	1.3805	0.000314453	0.00125917	0.370818	0.359104	0.520356	-1.00968	0.0184742	0.0639616	2.1984	1.38014	1.6434	3.18548	2.87746	3.65095	2.90825	1.00831
AKT2	AKT serine/threonine kinase 2 [Source:VGNC Symbol;Acc:VGNC:69777]	protein_coding	0.477068	0.00183896	0.0052916	0.35658	0.0234345	0.0747544	-0.120488	0.385454	0.532247	5.18384	5.46506	5.46291	5.68756	5.89619	5.98887	5.75812	5.59779
AKT3	AKT serine/threonine kinase 3 [Source:VGNC Symbol;Acc:VGNC:69778]	protein_coding	1.22813	1.1709e-05	0.000100609	0.102976	0.658738	0.774353	-1.12515	0.000336027	0.00394292	3.38607	3.10278	3.37822	4.65816	4.20907	4.70859	3.2662	3.41287
AKTIP	AKT interacting protein [Source:VGNC Symbol;Acc:VGNC:69619]	protein_coding	-0.437635	0.00248344	0.00676761	-0.00134784	0.992319	0.995544	0.436288	0.00825306	0.0366278	4.84643	4.61588	4.95316	4.36719	4.19913	4.64473	4.78055	4.66901
ALAD	aminolevulinate dehydratase [Source:VGNC Symbol;Acc:VGNC:69779]	protein_coding	0.656765	0.00445994	0.0110337	0.28421	0.297539	0.458608	-0.372555	0.156127	0.283481	2.61799	2.69592	2.44105	3.35388	3.12859	3.65095	3.2662	2.42743
ALCAM	activated leukocyte cell adhesion molecule [Source:VGNC Symbol;Acc:VGNC:69783]	protein_coding	2.97309	0.00040489	0.00153953	0.946869	0.119778	0.243843	-2.02622	0.00707432	0.0327241	5.28762	6.00641	5.04905	8.93972	8.89274	7.57862	7.4507	5.78183
ALDH1A1	aldehyde dehydrogenase 1 family member A1 [Source:VGNC Symbol;Acc:VGNC:81351]	protein_coding	2.74586	0.00736171	0.0169964	3.81062	0.00209323	0.0127436	1.06476	0.228578	0.371582	4.09076	4.61588	3.85583	7.85658	7.89595	4.50785	8.07831	8.6172
ALDH1A2	aldehyde dehydrogenase 1 family member A2 [Source:VGNC Symbol;Acc:VGNC:81352]	protein_coding	2.60079	3.65772e-05	0.000234434	0.0234453	0.968375	0.981569	-2.57735	0.0007425	0.00698639	1.28206	1.1248	1.6434	3.79486	4.21402	2.59736	1.56654	1.10968
ALDH1B1	aldehyde dehydrogenase 1 family member B1 [Source:VGNC Symbol;Acc:VGNC:81354]	protein_coding	-1.08381	7.60796e-07	1.55346e-05	-0.513362	0.00225511	0.0134312	0.57045	0.000901202	0.00798154	5.1187	5.13711	5.15342	4.0438	4.07957	3.99621	4.52639	4.73396
ALDH1L1	aldehyde dehydrogenase 1 family member L1 [Source:VGNC Symbol;Acc:VGNC:81355]	protein_coding	-1.73931	0.000305522	0.0012291	2.06293	3.12889e-05	0.000657524	3.80224	3.90093e-07	3.92088e-05	0.142667	0.145326	0.912367	-1.30208	-1.46567	-0.568996	2.21821	2.07312
ALDH3A2	aldehyde dehydrogenase 3 family member A2 [Source:VGNC Symbol;Acc:VGNC:69785]	protein_coding	-0.725475	0.00015388	0.000712664	-0.578427	0.00247369	0.0143571	0.147048	0.330088	0.478311	6.3921	6.28162	5.89151	5.54774	5.6611	5.05412	5.61611	5.85299
ALDH3B1	aldehyde dehydrogenase 3 family member B1 [Source:VGNC Symbol;Acc:VGNC:69789]	protein_coding	2.48329	9.30659e-07	1.78769e-05	1.79309	7.12153e-05	0.00112882	-0.6902	0.0308848	0.0914902	0.576523	0.682541	1.04232	3.17194	3.08066	3.28262	2.71277	2.02202
ALDH4A1	aldehyde dehydrogenase 4 family member A1 [Source:VGNC Symbol;Acc:VGNC:69787]	protein_coding	-1.81354	0.000117783	0.000573898	0.455691	0.171007	0.31279	2.26923	3.88826e-05	0.000855945	2.48172	3.75529	3.90791	1.18632	1.83572	1.4089	3.40223	3.96617
ALDH5A1	aldehyde dehydrogenase 5 family member A1 [Source:VGNC Symbol;Acc:VGNC:69788]	protein_coding	-0.623914	0.00180066	0.00520102	-0.712379	0.0148503	0.0540718	-0.0884648	0.69989	0.796521	2.9005	2.9748	3.1377	2.20584	2.54991	2.29855	2.25062	2.21637
ALDH6A1	aldehyde dehydrogenase 6 family member A1 [Source:VGNC Symbol;Acc:VGNC:69819]	protein_coding	-0.638171	0.00010681	0.000532244	-0.374189	0.0121807	0.0468511	0.263981	0.0550182	0.13572	5.73551	5.95913	5.77948	5.2037	5.30328	4.92566	5.36547	5.62373
ALDOA	aldolase, fructose-bisphosphate A [Source:VGNC Symbol;Acc:VGNC:103785]	protein_coding	-0.927603	6.20817e-05	0.000350066	0.0890124	0.593174	0.72455	1.01662	9.12258e-05	0.00156706	8.73032	8.77487	9.45814	7.91339	7.84027	8.4416	9.02807	8.85246
ALDOC	aldolase, fructose-bisphosphate C [Source:VGNC Symbol;Acc:VGNC:69792]	protein_coding	-0.919827	0.00111452	0.00353322	-0.431281	0.174383	0.317207	0.488546	0.10784	0.219209	2.78943	3.79174	3.16649	2.13082	2.7055	2.45568	2.71277	3.02882
ALG12	ALG12 alpha-1,6-mannosyltransferase [Source:VGNC Symbol;Acc:VGNC:69637]	protein_coding	0.6646	0.000189657	0.00084302	0.42982	0.0112903	0.0441731	-0.234781	0.117529	0.232299	4.87119	4.99674	5.21673	5.5692	5.64379	5.86823	5.52301	5.20974
ALG6	ALG6 alpha-1,3-glucosyltransferase [Source:VGNC Symbol;Acc:VGNC:69671]	protein_coding	1.20928	1.09522e-05	9.61448e-05	1.15821	0.000102349	0.00147776	-0.0510666	0.785147	0.858727	2.53778	2.55226	2.73817	3.75227	3.82863	3.71454	3.90803	3.47118
ALKBH3	alkB homolog 3, alpha-ketoglutarate dependent dioxygenase [Source:VGNC Symbol;Acc:VGNC:69736]	protein_coding	0.402059	0.0141746	0.0295099	0.424828	0.0364595	0.103375	0.0227682	0.895825	0.935809	3.41629	3.62222	3.19472	3.91355	3.97274	3.40332	4.04367	3.82425
ALKBH4	alkB homolog 4, lysine demethylase [Source:VGNC Symbol;Acc:VGNC:80772]	protein_coding	0.389819	0.00407018	0.0102335	0.146897	0.301494	0.463063	-0.242922	0.0918601	0.195096	4.39766	4.38889	4.11411	4.78368	4.7535	4.52569	4.58475	4.45454
ALKBH5	alkB homolog 5, RNA demethylase [Source:VGNC Symbol;Acc:VGNC:103786]	protein_coding	-0.159096	0.175647	0.24744	0.294282	0.0411513	0.113148	0.453378	0.00481851	0.025284	5.39775	5.73002	5.68811	5.24551	5.53436	5.62516	5.65899	6.07291
ALKBH8	alkB homolog 8, tRNA methyltransferase [Source:VGNC Symbol;Acc:VGNC:99541]	protein_coding	0.95136	0.000481227	0.00176459	0.433917	0.127751	0.254833	-0.517443	0.0626866	0.148591	1.52331	1.70286	1.46946	2.49947	2.71948	1.92124	1.92886	2.21637
ALLC	allantoicase [Source:VGNC Symbol;Acc:VGNC:69624]	protein_coding	2.58925	0.000638713	0.00222682	0.782926	0.226048	0.37995	-1.80633	0.0148077	0.0549974	3.82392	4.04083	4.43128	6.45988	6.47153	7.13146	5.9104	3.22232
ALOX12B	arachidonate 12-lipoxygenase, 12R type [Source:VGNC Symbol;Acc:VGNC:99114]	protein_coding	-4.74297	8.95804e-06	8.37419e-05	-2.50893	0.00601299	0.027808	2.23404	0.00983007	0.0413418	2.16319	1.44259	1.72309	-2.54146	-2.5435	-1.35458	-0.913713	-0.869619
ALOX5	arachidonate 5-lipoxygenase [Source:VGNC Symbol;Acc:VGNC:69798]	protein_coding	-3.64762	4.49205e-07	1.11365e-05	-1.35907	0.00238516	0.0139873	2.28855	6.47109e-05	0.00121249	2.95298	2.328	2.18374	-0.552547	-1.12867	-1.35458	1.666	0.781318
ALOX5AP	arachidonate 5-lipoxygenase activating protein [Source:VGNC Symbol;Acc:VGNC:69799]	protein_coding	-3.54374	0.000107836	0.00053612	1.08311	0.0248879	0.0781158	4.62685	7.5847e-06	0.000274702	2.31528	1.31486	3.30242	-1.64146	-1.03182	-0.0632251	3.2662	2.46618
ALYREF	Aly/REF export factor [Source:VGNC Symbol;Acc:VGNC:69635]	protein_coding	0.791869	0.000997527	0.0032182	0.652998	0.00819284	0.0348976	-0.138871	0.499536	0.636683	5.5923	5.21521	6.0272	6.47753	6.08349	6.56009	6.59257	5.628
AMBRA1	autophagy and beclin 1 regulator 1 [Source:VGNC Symbol;Acc:VGNC:69702]	protein_coding	-0.946399	0.000585781	0.0020735	-0.537968	0.105278	0.22201	0.408431	0.1741	0.306668	2.77783	3.47561	3.62637	1.90385	2.53417	3.24004	2.34368	2.83521
AMFR	autocrine motility factor receptor [Source:VGNC Symbol;Acc:VGNC:69804]	protein_coding	-0.74504	5.66819e-05	0.000325482	-0.44711	0.0068463	0.0305153	0.29793	0.0461477	0.120147	6.10026	6.16144	6.44947	5.32338	5.48714	5.72889	5.80797	5.59779
AMH	anti-Mullerian hormone [Source:VGNC Symbol;Acc:VGNC:108463]	protein_coding	-3.93096	1.18076e-05	0.000101016	-2.65718	0.00756855	0.032964	1.27378	0.111111	0.223568	3.33952	2.24866	3.85583	-0.966348	-0.941062	0.852983	0.567669	-0.52758
AMHR2	anti-Mullerian hormone receptor type 2 [Source:VGNC Symbol;Acc:VGNC:69805]	protein_coding	-3.06505	4.37191e-09	8.9978e-07	-1.7715	2.80837e-06	0.00013917	1.29355	4.57934e-05	0.000959219	7.54271	7.35895	8.24715	4.38344	4.622	5.23848	5.75812	5.81598
AMIGO1	adhesion molecule with Ig like domain 1 [Source:VGNC Symbol;Acc:VGNC:69653]	protein_coding	-1.15156	0.000341487	0.00134581	-0.532334	0.138615	0.269539	0.619224	0.0715161	0.163455	1.68098	1.46282	1.72309	0.328397	0.559295	1.063	1.08157	0.899273
AMIGO2	adhesion molecule with Ig like domain 2 [Source:VGNC Symbol;Acc:VGNC:69680]	protein_coding	-1.3606	3.70138e-06	4.53504e-05	-1.04971	0.00157237	0.0102915	0.310882	0.196638	0.333238	3.64407	3.89212	4.39524	2.32689	2.5885	3.24004	2.51353	2.94901
AMN	amnion associated transmembrane protein [Source:VGNC Symbol;Acc:VGNC:107993]	protein_coding	-2.52306	4.27481e-06	5.0115e-05	2.31706	4.85529e-07	4.80562e-05	4.84012	5.48734e-09	3.09343e-06	1.88925	2.49447	2.77603	-0.465302	0.168932	0.6071	4.5974	4.49257
AMN1	antagonist of mitotic exit network 1 homolog [Source:VGNC Symbol;Acc:VGNC:81357]	protein_coding	-0.51669	0.00195177	0.00554606	-0.180322	0.322996	0.485392	0.336368	0.0673243	0.156573	3.8463	3.89956	4.18618	3.46633	3.34694	3.4414	3.87723	3.50879
AMOTL1	angiomotin like 1 [Source:VGNC Symbol;Acc:VGNC:69628]	protein_coding	0.463021	0.00272889	0.00730445	-0.415066	0.0272096	0.0834239	-0.878087	0.000182395	0.00257337	4.59222	4.76792	4.54529	5.18106	5.17092	4.82841	4.07114	4.53874
AMOTL2	angiomotin like 2 [Source:HGNC Symbol;Acc:HGNC:17812]	protein_coding	-0.871521	0.00308885	0.00809419	-0.0221403	0.931453	0.958662	0.84938	0.007958	0.0356173	5.43697	6.25649	5.86978	4.69176	5.10721	5.39223	5.12448	6.51996
AMPD2	adenosine monophosphate deaminase 2 [Source:VGNC Symbol;Acc:VGNC:69807]	protein_coding	-0.475561	0.00432607	0.0107641	-0.137664	0.411047	0.571421	0.337897	0.0564835	0.138414	4.81558	5.28078	5.40368	4.50319	4.7226	4.88478	4.94305	4.9199
AMPD3	adenosine monophosphate deaminase 3 [Source:VGNC Symbol;Acc:VGNC:69808]	protein_coding	-1.02398	0.014399	0.0299051	-0.582942	0.274241	0.433792	0.441041	0.372325	0.520268	0.406278	0.845495	1.55905	-0.231361	0.209119	-1.35458	-0.237999	0.652852
AMPH	amphiphysin [Source:VGNC Symbol;Acc:VGNC:69809]	protein_coding	2.67642	6.47001e-06	6.65795e-05	2.11071	0.000132975	0.0017904	-0.565706	0.143039	0.266932	-0.273523	-0.191524	-0.290427	2.11675	2.38428	2.72636	1.34434	2.12246
AMT	aminomethyltransferase [Source:NCBI gene (formerly Entrezgene);Acc:706515]	protein_coding	-1.072	1.56485e-06	2.54259e-05	-0.103939	0.42432	0.582256	0.968061	1.49198e-05	0.000442268	5.44616	5.37052	5.61688	4.26245	4.4773	4.48979	5.28562	5.36645
ANAPC11	anaphase promoting complex subunit 11 [Source:VGNC Symbol;Acc:VGNC:99115]	protein_coding	0.537363	0.00131171	0.00403119	0.462032	0.00744483	0.0326003	-0.0753307	0.600343	0.720545	7.6681	7.24017	7.55313	8.19936	7.87288	8.00621	8.27279	7.61167
ANAPC7	anaphase promoting complex subunit 7 [Source:VGNC Symbol;Acc:VGNC:108286]	protein_coding	-0.40148	0.00945224	0.0209927	-0.390058	0.0297985	0.0890736	0.0114223	0.941143	0.965722	5.46435	5.75791	5.70783	5.12944	5.11781	5.71341	5.12448	5.2547
ANG	angiogenin [Source:HGNC Symbol;Acc:HGNC:483]	protein_coding	2.2718	1.51317e-06	2.48009e-05	2.16876	7.11948e-06	0.00024862	-0.103041	0.698348	0.795396	1.8455	1.66843	2.61824	4.42685	3.90095	3.94411	4.20945	3.7788
ANGEL1	angel homolog 1 [Source:VGNC Symbol;Acc:VGNC:69639]	protein_coding	-0.550345	0.00158249	0.00469319	-0.0720783	0.683773	0.793573	0.478267	0.0154185	0.0566817	4.09543	4.29045	4.58848	3.53935	3.72849	4.35661	4.06204	4.16768
ANGEL2	angel homolog 2 [Source:VGNC Symbol;Acc:VGNC:69737]	protein_coding	0.254692	0.0703923	0.114217	-0.370828	0.0685998	0.163085	-0.62552	0.00432402	0.0234582	4.22913	4.12893	3.76461	4.522	4.26733	4.14211	4.03439	3.49011
ANGPT1	angiopoietin 1 [Source:VGNC Symbol;Acc:VGNC:69810]	protein_coding	4.73248	9.40684e-05	0.000481901	3.55967	0.000741183	0.00596165	-1.17282	0.154615	0.281446	0.822035	-1.14094	-0.643296	4.51799	4.45031	2.6633	3.28197	3.22232
ANGPT2	angiopoietin 2 [Source:VGNC Symbol;Acc:VGNC:69811]	protein_coding	1.67883	0.000111977	0.000551633	-0.841507	0.163456	0.303677	-2.52034	0.000613549	0.00611474	2.39332	2.81873	3.27624	4.53264	4.08228	5.09053	2.64124	0.51182
ANGPTL1	angiopoietin like 1 [Source:VGNC Symbol;Acc:VGNC:69813]	protein_coding	2.85021	3.05049e-05	0.000203775	2.58381	0.000117406	0.00163483	-0.266399	0.557367	0.684617	0.213221	-0.01329	-0.00712718	3.25457	2.80719	1.55502	3.0064	2.34667
ANGPTL2	angiopoietin like 2 [Source:VGNC Symbol;Acc:VGNC:69814]	protein_coding	2.52837	2.15455e-05	0.000156855	1.21102	0.0136842	0.0508237	-1.31735	0.00745579	0.0339557	2.60493	3.27856	3.8734	5.46824	5.58296	6.22007	4.78609	3.45201
ANGPTL4	angiopoietin like 4 [Source:VGNC Symbol;Acc:VGNC:108464]	protein_coding	0.993572	0.000551758	0.00197736	0.513125	0.0993176	0.212922	-0.480447	0.101216	0.209141	2.75436	3.12199	3.95818	3.71773	4.37503	4.50785	3.47261	3.50879
ANGPTL6	angiopoietin like 6 [Source:VGNC Symbol;Acc:VGNC:108465]	protein_coding	2.98241	0.00477444	0.0117045	1.14785	0.246373	0.403241	-1.83456	0.0780147	0.174013	1.1444	0.716638	-0.290427	4.49506	3.65402	1.063	3.4588	0.652852
ANGPTL7	angiopoietin like 7 [Source:VGNC Symbol;Acc:VGNC:69683]	protein_coding	2.69001	0.00874699	0.0196557	2.98284	0.00786512	0.0338576	0.292836	0.754882	0.837566	-1.86774	-2.16383	-1.80882	1.18632	0.840858	-3.21072	1.51412	0.355492
ANK2	ankyrin 2 [Source:VGNC Symbol;Acc:VGNC:100200]	protein_coding	-0.994608	0.000114155	0.000559557	-1.01099	0.00370677	0.0194662	-0.0163807	0.948392	0.970855	3.56534	3.99642	3.78332	2.7795	2.67713	3.47851	2.51353	3.00271
ANKDD1A	ankyrin repeat and death domain containing 1A [Source:VGNC Symbol;Acc:VGNC:108144]	protein_coding	2.23023	0.000263911	0.0010936	1.87591	0.00224419	0.0133816	-0.354317	0.462923	0.604031	-0.596605	0.332867	-0.290427	2.38674	1.98206	0.852983	1.80341	1.73526
ANKFN1	ankyrin repeat and fibronectin type III domain containing 1 [Source:VGNC Symbol;Acc:VGNC:69712]	protein_coding	4.72353	0.0002447	0.00103113	4.36719	0.000542034	0.00466566	-0.356347	0.701173	0.797632	-1.01357	-3.21072	-1.11143	2.51027	1.87372	1.55502	2.78092	0.355492
ANKH	ANKH inorganic pyrophosphate transport regulator [Source:VGNC Symbol;Acc:VGNC:69612]	protein_coding	-3.15676	4.56768e-09	9.0354e-07	-2.02789	4.79234e-06	0.000193575	1.12887	0.000424001	0.00464473	5.47874	6.19433	5.83882	2.31461	3.04224	3.15091	3.38774	4.25878
ANKIB1	ankyrin repeat and IBR domain containing 1 [Source:VGNC Symbol;Acc:VGNC:69670]	protein_coding	0.482018	0.0026215	0.0070653	-0.158585	0.303709	0.465582	-0.640603	0.00123945	0.00993857	5.68676	5.60589	5.25074	6.22595	5.94385	5.85418	5.35433	5.56246
ANKRD12	ankyrin repeat domain 12 [Source:VGNC Symbol;Acc:VGNC:104214]	protein_coding	0.418905	0.0168866	0.0342826	0.174082	0.31974	0.482176	-0.244823	0.174277	0.306895	6.75045	6.84005	6.04669	7.20946	7.08167	6.62358	6.75245	7.00753
ANKRD13C	ankyrin repeat domain 13C [Source:VGNC Symbol;Acc:VGNC:69695]	protein_coding	-0.442052	0.00344682	0.00889029	-0.42241	0.0183839	0.0630477	0.0196418	0.894783	0.935249	4.92473	5.12129	4.88549	4.55498	4.53772	4.61171	4.36555	4.84102
ANKRD13D	ankyrin repeat domain 13D [Source:VGNC Symbol;Acc:VGNC:69722]	protein_coding	0.442578	0.0256405	0.0487613	0.441143	0.0839295	0.188765	-0.00143463	0.994894	0.996828	3.22466	3.59956	3.89076	3.72005	4.01869	4.50785	4.03439	3.61605
ANKRD27	ankyrin repeat domain 27 [Source:VGNC Symbol;Acc:VGNC:69693]	protein_coding	-0.658822	0.00135784	0.00414643	-0.235924	0.282303	0.442071	0.422897	0.057038	0.139223	3.8012	4.38889	4.2945	3.19221	3.65038	4.071	3.65314	4.05781
ANKRD29	ankyrin repeat domain 29 [Source:VGNC Symbol;Acc:VGNC:69718]	protein_coding	-2.09934	5.03771e-05	0.000298396	-1.85481	0.00562187	0.0264477	0.24453	0.624061	0.738556	2.88977	3.24974	3.89076	1.49992	0.815049	0.310524	1.61713	0.781318
ANKRD31	ankyrin repeat domain 31 [Source:VGNC Symbol;Acc:VGNC:84277]	protein_coding	1.4205	0.000347775	0.00136475	0.430952	0.285393	0.445349	-0.989548	0.0203364	0.0683291	-0.180125	-0.191524	-0.290427	1.27767	1.07634	0.852983	0.345652	-0.0195075
ANKRD37	ankyrin repeat domain 37 [Source:VGNC Symbol;Acc:VGNC:106544]	protein_coding	-0.692265	0.018582	0.0371985	0.494915	0.161342	0.300439	1.18718	0.00353553	0.0205476	1.65587	2.52365	3.37822	1.25216	1.92288	2.37925	2.45911	2.86451
ANKRD40	ankyrin repeat domain 40 [Source:VGNC Symbol;Acc:VGNC:69725]	protein_coding	0.3628	0.0150455	0.0310341	0.14701	0.361342	0.522491	-0.21579	0.180766	0.31524	4.47866	4.8566	4.62005	4.99745	5.19613	4.66097	4.63471	5.08459
ANKRD44	ankyrin repeat domain 44 [Source:VGNC Symbol;Acc:VGNC:84209]	protein_coding	2.85048	1.86663e-06	2.86762e-05	1.32358	0.00372126	0.0195031	-1.5269	0.00131068	0.010332	0.280485	1.66843	0.912367	3.87854	3.94624	3.4414	2.18506	2.54068
ANKRD54	ankyrin repeat domain 54 [Source:VGNC Symbol;Acc:VGNC:84542]	protein_coding	-0.763396	7.50822e-05	0.000406703	0.0517214	0.718885	0.819136	0.815118	0.00015592	0.0023052	5.41656	5.08749	5.36694	4.43254	4.46905	4.8709	5.30889	5.26572
ANKRD6	ankyrin repeat domain 6 [Source:VGNC Symbol;Acc:VGNC:81023]	protein_coding	2.63055	4.9548e-05	0.000294697	3.29355	1.28973e-05	0.000368341	0.663004	0.15389	0.280599	-1.18446	-1.7373	-1.11143	1.10313	0.762004	1.063	1.40318	1.73526
ANKS1A	ankyrin repeat and sterile alpha motif domain containing 1A [Source:VGNC Symbol;Acc:VGNC:69657]	protein_coding	-0.560519	0.0240912	0.0462287	-0.456061	0.209114	0.359929	0.104458	0.745456	0.830267	1.86754	1.52186	1.6434	1.18632	0.89113	1.92124	1.21893	1.10968
ANKS1B	ankyrin repeat and sterile alpha motif domain containing 1B [Source:VGNC Symbol;Acc:VGNC:69689]	protein_coding	1.30288	0.00103579	0.00332262	0.977225	0.0330563	0.096273	-0.325656	0.405041	0.551076	0.213221	0.0415427	1.27164	1.74827	1.31601	1.68769	1.61713	0.51182
ANKS3	ankyrin repeat and sterile alpha motif domain containing 3 [Source:VGNC Symbol;Acc:VGNC:69735]	protein_coding	-0.0805159	0.553237	0.634915	0.555006	0.0074217	0.032532	0.635522	0.00273668	0.0172252	3.65678	3.73048	4.05375	3.53407	3.65402	4.2746	4.10698	4.39554
ANLN	anillin, actin binding protein [Source:VGNC Symbol;Acc:VGNC:69610]	protein_coding	3.9538	1.73796e-09	6.60007e-07	2.34437	7.65935e-07	6.15858e-05	-1.60943	2.50229e-05	0.000628773	1.68098	2.26026	2.77603	6.02356	6.04862	6.18682	4.5064	4.25878
ANO1	anoctamin 1 [Source:VGNC Symbol;Acc:VGNC:69668]	protein_coding	5.54729	0.000623876	0.00218686	2.7706	0.0272554	0.0835445	-2.7767	0.0350296	0.0996039	-0.0924082	0.376176	-3.21072	5.02407	5.45303	3.6831	3.4308	1.37699
ANO5	anoctamin 5 [Source:VGNC Symbol;Acc:VGNC:69720]	protein_coding	-1.28222	0.00299298	0.00788875	-0.128648	0.775075	0.858869	1.15357	0.0203815	0.0683918	2.01307	1.38014	2.65934	0.984176	0.0411808	0.6071	1.34434	1.91405
ANO6	anoctamin 6 [Source:VGNC Symbol;Acc:VGNC:69902]	protein_coding	-0.466665	0.00213243	0.00596142	-1.10053	1.16247e-05	0.000341781	-0.633861	0.00086013	0.00774117	6.86102	6.54622	6.47271	6.2479	6.29256	5.86823	5.62541	5.58023
ANO8	anoctamin 8 [Source:VGNC Symbol;Acc:VGNC:82103]	protein_coding	-1.8691	0.000492975	0.00179902	-0.426045	0.47422	0.62691	1.44305	0.0217409	0.0713722	1.43749	1.54102	3.64695	-0.465302	0.127592	2.29855	0.667055	1.45611
ANOS1	anosmin 1 [Source:VGNC Symbol;Acc:VGNC:69990]	protein_coding	-3.10148	1.92903e-06	2.91934e-05	-1.33546	0.0102621	0.0411816	1.76602	0.00140837	0.0108631	1.88925	2.02201	2.00399	-1.30208	-0.775064	0.310524	0.345652	0.781318
ANP32B	acidic nuclear phosphoprotein 32 family member B [Source:VGNC Symbol;Acc:VGNC:103240]	protein_coding	1.00972	1.0704e-06	1.96584e-05	0.687803	9.52657e-05	0.00140047	-0.321917	0.0156991	0.0574201	8.31779	8.28154	8.30818	9.4599	9.27885	9.21343	9.13582	8.88052
ANP32E	acidic nuclear phosphoprotein 32 family member E [Source:VGNC Symbol;Acc:VGNC:97733]	protein_coding	1.1588	1.36736e-06	2.33417e-05	0.621098	0.000750607	0.00601507	-0.537699	0.00210345	0.0143077	6.30393	5.8606	6.31449	7.40972	7.24158	7.26488	6.80112	6.69939
ANTKMT	adenine nucleotide translocase lysine methyltransferase [Source:VGNC Symbol;Acc:VGNC:72271]	protein_coding	-1.07388	1.2132e-05	0.000102677	0.0722282	0.646845	0.765735	1.1461	2.19386e-05	0.000579684	5.50886	5.0157	5.0413	4.37312	4.05498	3.61807	5.39477	5.2712
ANTXR2	ANTXR cell adhesion molecule 2 [Source:VGNC Symbol;Acc:VGNC:69881]	protein_coding	0.312605	0.0438029	0.0766255	-0.850149	0.000656366	0.00544494	-1.16275	4.19689e-05	0.000897969	5.64589	5.97506	5.34821	6.02968	6.28671	5.50442	4.95293	4.96118
ANXA11	annexin A11 [Source:VGNC Symbol;Acc:VGNC:69946]	protein_coding	0.817086	5.49916e-05	0.000318455	1.66298	2.29034e-07	3.03496e-05	0.845899	0.000108554	0.00176158	4.59552	4.63383	4.74938	5.30411	5.51446	5.64977	6.04582	6.51535
ANXA2	annexin A2 [Source:VGNC Symbol;Acc:VGNC:84303]	protein_coding	2.01489	2.43052e-07	7.34594e-06	2.8471	2.8768e-08	1.03613e-05	0.832214	0.00122237	0.00983207	5.79567	5.53719	6.5097	7.72205	7.91259	8.12067	8.49405	8.76145
ANXA3	annexin A3 [Source:VGNC Symbol;Acc:VGNC:69948]	protein_coding	-2.25786	7.57373e-06	7.52498e-05	1.66299	1.13403e-05	0.00033802	3.92085	3.127e-08	9.26379e-06	3.38607	2.98882	2.88399	0.767153	1.27873	0.310524	4.54611	5.09699
ANXA4	annexin A4 [Source:VGNC Symbol;Acc:VGNC:69949]	protein_coding	-1.28493	3.08253e-06	4.01689e-05	0.331745	0.0544316	0.138466	1.61667	1.08596e-06	7.52973e-05	7.10087	6.63303	6.97605	5.74013	5.3965	5.78921	7.09682	7.31137
ANXA5	annexin A5 [Source:VGNC Symbol;Acc:VGNC:69950]	protein_coding	0.395196	0.0177355	0.0357022	0.1272	0.441616	0.599016	-0.267995	0.124244	0.241703	9.35703	8.57156	8.71986	9.45658	9.24323	9.14512	9.26858	8.85611
ANXA6	annexin A6 [Source:VGNC Symbol;Acc:VGNC:69951]	protein_coding	-1.24827	5.37062e-06	5.89529e-05	-1.22482	1.92476e-05	0.000471767	0.0234535	0.888671	0.931187	8.42711	8.82261	8.64511	7.11176	7.48862	7.55058	7.53039	7.21656
ANXA7	annexin A7 [Source:VGNC Symbol;Acc:VGNC:69952]	protein_coding	0.305167	0.00760724	0.0174547	0.486908	0.000883571	0.00677892	0.18174	0.114021	0.22741	5.93527	5.78629	5.91715	6.16615	6.19588	6.17557	6.36543	6.3465
AOPEP	aminopeptidase O (putative) [Source:VGNC Symbol;Acc:VGNC:103243]	protein_coding	2.13271	1.51883e-07	5.42509e-06	2.2507	2.29582e-07	3.03496e-05	0.117987	0.54126	0.672265	4.89284	4.47607	4.7962	6.88307	7.06054	6.43825	6.89764	7.06861
AOX1	aldehyde oxidase 1 [Source:VGNC Symbol;Acc:VGNC:69956]	protein_coding	-1.54841	0.00966304	0.0213807	2.59311	6.41458e-05	0.00105682	4.14152	6.81712e-06	0.000257699	2.48172	1.17471	1.16154	0.674143	-0.200627	-0.568996	3.93819	4.65231
AP1AR	adaptor related protein complex 1 associated regulatory protein [Source:VGNC Symbol;Acc:VGNC:106546]	protein_coding	0.557953	0.0144832	0.0300393	-0.0393154	0.895559	0.937581	-0.597268	0.0518083	0.130168	3.11837	2.21327	2.98443	3.51274	2.96807	3.00594	2.94832	2.26112
AP1B1	adaptor related protein complex 1 subunit beta 1 [Source:VGNC Symbol;Acc:VGNC:69957]	protein_coding	-1.14407	3.75545e-05	0.000239487	-0.192942	0.372708	0.533922	0.951131	0.000790671	0.00728632	4.15041	4.87181	5.07206	3.2155	3.68641	3.80496	4.04367	4.726
AP1G1	adaptor related protein complex 1 subunit gamma 1 [Source:VGNC Symbol;Acc:VGNC:69958]	protein_coding	-0.418218	0.00415656	0.0104062	-0.279097	0.0660191	0.158866	0.139122	0.322626	0.470547	5.55373	5.70263	5.25745	5.14685	5.2501	4.78464	5.16755	5.5078
AP1G2	adaptor related protein complex 1 subunit gamma 2 [Source:VGNC Symbol;Acc:VGNC:69959]	protein_coding	-0.445574	0.0109072	0.0237047	-0.0911064	0.647555	0.76615	0.354468	0.0830695	0.181572	4.27108	4.25028	4.63042	3.68234	3.8762	4.62832	4.26603	3.99295
AP1S1	adaptor related protein complex 1 subunit sigma 1 [Source:VGNC Symbol;Acc:VGNC:69960]	protein_coding	-0.100551	0.283087	0.365734	0.431287	0.00149465	0.00988926	0.531838	0.000357071	0.00412269	6.6759	6.57845	6.65393	6.53156	6.54451	6.52505	7.12768	6.9993
AP1S2	adaptor related protein complex 1 subunit sigma 2 [Source:VGNC Symbol;Acc:VGNC:69961]	protein_coding	-2.93868	1.43662e-07	5.31682e-06	-2.14469	0.000168938	0.00209012	0.793983	0.040236	0.109302	5.27324	4.67126	5.861	2.41576	1.70129	3.4414	3.02526	2.54068
AP2A2	adaptor related protein complex 2 subunit alpha 2 [Source:VGNC Symbol;Acc:VGNC:69963]	protein_coding	-0.233143	0.0745857	0.11994	0.388779	0.0167932	0.0595083	0.621922	0.000997668	0.0085781	4.97636	5.33392	5.15342	4.74875	5.00961	5.1607	5.30118	5.77026
AP2B1	adaptor related protein complex 2 subunit beta 1 [Source:VGNC Symbol;Acc:VGNC:69964]	protein_coding	-0.490621	0.00242359	0.0066366	-0.282139	0.0880443	0.195042	0.208482	0.184684	0.320159	5.44433	5.50829	5.78413	4.92965	4.96043	5.58319	5.29342	5.05947
AP3B1	adaptor related protein complex 3 subunit beta 1 [Source:VGNC Symbol;Acc:VGNC:69967]	protein_coding	0.213892	0.0624426	0.103269	-0.169893	0.191665	0.338803	-0.383785	0.00955003	0.0405871	5.83395	5.74041	5.83434	6.08718	6.04307	5.83999	5.56549	5.735
AP3B2	adaptor related protein complex 3 subunit beta 2 [Source:VGNC Symbol;Acc:VGNC:69968]	protein_coding	-2.20697	0.000274544	0.00112721	-0.261467	0.55118	0.691897	1.9455	0.00135058	0.0105498	2.81233	2.29453	3.68725	0.615315	0.706934	-0.568996	2.15113	2.67905
AP3S1	adaptor related protein complex 3 subunit sigma 1 [Source:VGNC Symbol;Acc:VGNC:69867]	protein_coding	0.89904	0.000161661	0.000742174	0.336664	0.0872403	0.193865	-0.562375	0.0100581	0.0420145	6.07917	5.92399	5.97526	6.93786	6.8283	6.91506	6.76512	5.86392
AP5B1	adaptor related protein complex 5 subunit beta 1 [Source:VGNC Symbol;Acc:VGNC:107421]	protein_coding	-0.10546	0.592372	0.670569	1.23357	0.00025104	0.00271023	1.33903	0.000126841	0.00196725	1.34625	1.19904	1.46946	1.19973	1.18108	1.24629	2.48658	2.46618
AP5Z1	adaptor related protein complex 5 subunit zeta 1 [Source:VGNC Symbol;Acc:VGNC:69883]	protein_coding	-1.2546	8.46012e-05	0.000444465	-0.417681	0.180504	0.325238	0.836917	0.0115675	0.0462772	3.12754	3.53891	4.46644	2.03681	2.41037	2.90052	2.78092	3.15276
APBA2	amyloid beta protein binding family A member 2 [Source:VGNC Symbol;Acc:VGNC:69977]	protein_coding	-0.485311	0.00694426	0.0161621	-0.15677	0.473522	0.626461	0.328541	0.126102	0.244509	3.0234	3.39368	3.58431	2.73874	2.78742	3.15091	3.0983	3.00271
APBA3	amyloid beta protein binding family A member 3 [Source:VGNC Symbol;Acc:VGNC:69978]	protein_coding	-0.207126	0.180149	0.252793	0.360622	0.0919281	0.200986	0.567748	0.0116861	0.0466509	2.87896	3.24974	3.40263	2.71559	3.04224	3.40332	3.23415	3.6501
APBB2	amyloid beta protein binding family B member 2 [Source:VGNC Symbol;Acc:VGNC:69980]	protein_coding	0.791333	7.76191e-05	0.00041656	0.555555	0.00414292	0.0211152	-0.235778	0.141511	0.264804	4.42393	4.34324	3.8734	5.06036	5.10055	5.06636	4.78609	4.98805
APC	APC regulator of WNT signaling pathway [Source:VGNC Symbol;Acc:VGNC:84282]	protein_coding	0.367816	0.0257418	0.0489181	0.141419	0.411599	0.57188	-0.226397	0.197809	0.334655	5.52974	5.51072	4.9614	5.88724	5.81794	5.40192	5.39114	5.87115
APCDD1	APC down-regulated 1 [Source:VGNC Symbol;Acc:VGNC:104215]	protein_coding	1.79428	0.000843516	0.00280652	1.24709	0.012129	0.0467077	-0.54719	0.195992	0.332736	5.69756	6.08029	6.06592	8.1869	8.235	6.72357	7.52544	7.10436
APEH	acylaminoacyl-peptide hydrolase [Source:VGNC Symbol;Acc:VGNC:69982]	protein_coding	-0.460884	0.00383245	0.00971866	0.0754117	0.641328	0.761891	0.536296	0.00544782	0.027485	4.16828	4.56999	4.5778	3.78377	4.01586	4.35661	4.32047	4.57465
APELA	apelin receptor early endogenous ligand [Source:HGNC Symbol;Acc:HGNC:48925]	protein_coding	-4.63292	1.25548e-07	4.95774e-06	-1.02579	0.00477242	0.0235193	3.60712	1.03862e-06	7.31891e-05	4.66639	4.22681	4.53428	-0.343595	0.209119	0.852983	3.04387	3.85377
APH1B	aph-1 homolog B, gamma-secretase subunit [Source:VGNC Symbol;Acc:VGNC:69891]	protein_coding	-0.181842	0.239442	0.319009	-0.714673	0.00324392	0.01765	-0.53283	0.0141989	0.05355	5.70523	5.46882	5.27077	5.53787	5.42131	4.66097	5.1633	4.58349
APLF	aprataxin and PNKP like factor [Source:VGNC Symbol;Acc:VGNC:106127]	protein_coding	0.291118	0.183896	0.257134	0.807489	0.00890435	0.0370995	0.516371	0.0608919	0.145561	2.26634	2.65254	1.79861	2.70622	2.72642	2.1222	2.82462	3.73187
APLP2	amyloid beta like protein 2 [Source:VGNC Symbol;Acc:VGNC:69984]	protein_coding	0.214686	0.286536	0.369417	0.882448	0.0024057	0.0140569	0.667762	0.0124357	0.048802	7.24149	7.19251	6.86406	7.41368	7.68574	6.81707	7.68586	8.51926
APOA1	apolipoprotein A1 [Source:VGNC Symbol;Acc:VGNC:99545]	protein_coding	-3.73767	1.09201e-05	9.60743e-05	0.255286	0.497196	0.646085	3.99295	8.83059e-06	0.000304514	7.43658	5.91024	7.01219	2.84497	3.19012	3.40332	6.99888	6.96251
APOBEC3G	apolipoprotein B mRNA editing enzyme catalytic subunit 3G [Source:NCBI gene (formerly Entrezgene);Acc:574398]	protein_coding	-1.44972	0.000217646	0.000941294	-0.602679	0.135022	0.264735	0.847039	0.0351624	0.0997191	3.25842	3.79573	4.85044	2.06639	2.54991	2.45568	2.94832	3.02882
APOD	apolipoprotein D [Source:VGNC Symbol;Acc:VGNC:69988]	protein_coding	3.72622	0.00168337	0.0049348	3.02013	0.00649976	0.0293849	-0.706089	0.434986	0.578345	1.34625	0.845495	-0.00712718	5.0677	4.51185	4.0465	5.41992	2.38762
APOL2	apolipoprotein L2 [Source:VGNC Symbol;Acc:VGNC:69989]	protein_coding	-3.46707	2.00817e-06	2.98601e-05	-2.83267	0.000317841	0.00318726	0.634406	0.198018	0.334921	6.60879	5.06285	6.03503	2.78396	1.97042	2.72636	3.85632	2.02202
APOL4	apolipoprotein L4 [Source:HGNC Symbol;Acc:HGNC:14867]	protein_coding	-1.1625	3.22947e-05	0.00021234	-1.89613	0.000291556	0.00299312	-0.73363	0.0424432	0.113313	3.00363	3.08331	3.19472	1.7019	2.07198	2.52826	1.21893	1.00831
APOM	apolipoprotein M [Source:VGNC Symbol;Acc:VGNC:69825]	protein_coding	-0.0119601	0.940704	0.955517	0.89769	0.00102403	0.00753983	0.90965	0.000767238	0.00716715	2.81233	2.46469	2.88399	2.7795	2.41896	3.0559	3.79173	3.17632
APP	amyloid beta protein [Source:VGNC Symbol;Acc:VGNC:80791]	protein_coding	0.258634	0.0669108	0.1095	0.472749	0.00795458	0.0341484	0.214116	0.167895	0.298857	7.84377	7.72781	7.85236	8.08772	8.18329	7.93792	8.05097	8.53928
APPL1	adaptor protein, phosphotyrosine interacting with PH domain and leucine zipper 1 [Source:HGNC Symbol;Acc:HGNC:24035]	protein_coding	0.593488	0.00106435	0.0033966	0.276253	0.0929123	0.202466	-0.317235	0.0599398	0.144166	6.722	6.33198	6.0272	7.25051	6.92611	6.70412	6.74536	6.75325
APPL2	adaptor protein, phosphotyrosine interacting with PH domain and leucine zipper 2 [Source:VGNC Symbol;Acc:VGNC:69861]	protein_coding	-0.999597	5.41341e-06	5.92296e-05	-0.777216	0.00024777	0.00268386	0.22238	0.137017	0.259239	6.01643	5.78829	5.71272	4.95161	4.81013	4.73949	4.99657	5.24359
APTX	aprataxin [Source:VGNC Symbol;Acc:VGNC:69838]	protein_coding	-0.28968	0.0229743	0.0443612	-0.249837	0.0919261	0.200986	0.0398436	0.766924	0.846336	5.26081	5.08911	5.27738	4.98201	4.9307	4.64473	5.02963	4.87741
AQP11	aquaporin 11 [Source:VGNC Symbol;Acc:VGNC:69866]	protein_coding	-1.40253	3.91204e-07	1.01855e-05	-0.694869	0.000520516	0.00454479	0.707665	0.00046512	0.00496766	6.78344	6.6128	6.5916	5.16491	5.29979	5.42111	5.79155	6.16116
AQP3	aquaporin 3 [Source:VGNC Symbol;Acc:VGNC:103241]	protein_coding	0.144292	0.416352	0.503067	1.52065	9.52805e-06	0.000302056	1.37636	2.76498e-05	0.000676428	3.71265	3.6132	3.82003	4.15124	3.64672	3.19616	5.22576	5.238
ARAF	A-Raf proto-onco, serine/threonine kinase [Source:VGNC Symbol;Acc:VGNC:69997]	protein_coding	-0.648206	0.000540301	0.0019449	-0.156385	0.380873	0.542621	0.49182	0.0132296	0.0509764	4.2916	4.56999	4.82357	3.66552	3.90401	4.4152	4.05288	4.53874
ARAP1	ArfGAP with RhoGAP domain, ankyrin repeat and PH domain 1 [Source:VGNC Symbol;Acc:VGNC:69844]	protein_coding	1.15626	4.36826e-05	0.000269291	0.547743	0.0267441	0.0822885	-0.608521	0.0142242	0.0535939	4.10474	4.40728	4.53428	5.43106	5.45303	5.60013	5.17601	4.39554
ARAP2	ArfGAP with RhoGAP domain, ankyrin repeat and PH domain 2 [Source:VGNC Symbol;Acc:VGNC:69843]	protein_coding	-2.84681	4.53568e-06	5.24618e-05	0.391627	0.234097	0.388648	3.23844	2.16033e-06	0.000120701	1.88925	2.10158	2.12628	-1.09143	-0.491289	1.063	2.08078	2.57654
ARAP3	ArfGAP with RhoGAP domain, ankyrin repeat and PH domain 3 [Source:VGNC Symbol;Acc:VGNC:69893]	protein_coding	1.88471	0.000150555	0.00070109	1.11517	0.0225226	0.0727523	-0.769541	0.08153	0.179228	1.1444	1.84836	2.12628	3.34787	3.78609	3.10419	3.15075	2.12246
ARCN1	archain 1 [Source:VGNC Symbol;Acc:VGNC:69999]	protein_coding	0.829883	2.79937e-05	0.000191236	0.195938	0.169909	0.311559	-0.633944	0.00074025	0.00698426	6.16288	6.10302	5.75124	6.93861	7.05951	6.4982	6.27971	6.3465
AREG	amphiregulin [Source:VGNC Symbol;Acc:VGNC:70000]	protein_coding	-2.99145	2.12197e-07	6.89288e-06	-1.57982	0.00123294	0.00861331	1.41162	0.00167868	0.0123529	4.26694	4.33777	5.27077	1.64422	1.00964	2.90052	3.02526	2.26112
ARF1	ADP ribosylation factor 1 [Source:NCBI gene (formerly Entrezgene);Acc:696052]	protein_coding	0.598073	0.00049362	0.00180087	0.254561	0.0873579	0.193953	-0.343512	0.0293765	0.0881906	8.29255	8.20742	8.49145	8.86555	8.84512	9.06885	8.7787	8.29483
ARF3	ADP ribosylation factor 3 [Source:HGNC Symbol;Acc:HGNC:654]	protein_coding	2.97328	2.32045e-06	3.28905e-05	2.22528	6.36641e-05	0.00105035	-0.748001	0.047601	0.122654	2.55146	2.58031	3.04771	5.77806	5.64745	5.22762	5.44464	4.21395
ARF5	ADP ribosylation factor 5 [Source:VGNC Symbol;Acc:VGNC:80792]	protein_coding	-0.434111	0.00246147	0.00672044	-0.27102	0.0528348	0.135628	0.163091	0.218007	0.358807	9.39783	9.23701	9.29862	8.93246	8.81441	8.88329	9.28506	8.80082
ARF6	ADP ribosylation factor 6 [Source:VGNC Symbol;Acc:VGNC:84306]	protein_coding	-0.635191	7.56758e-05	0.000409521	-0.282232	0.030753	0.0912665	0.352959	0.0108424	0.0442085	7.00034	6.99177	7.26275	6.35628	6.41466	6.59852	6.82553	6.66441
ARFGAP3	ADP ribosylation factor GTPase activating protein 3 [Source:VGNC Symbol;Acc:VGNC:70002]	protein_coding	0.419875	0.00247637	0.00675259	0.200566	0.12549	0.251485	-0.21931	0.0984908	0.205205	6.29277	6.18751	6.22494	6.77887	6.72814	6.40007	6.43934	6.50841
ARFIP1	ADP ribosylation factor interacting protein 1 [Source:VGNC Symbol;Acc:VGNC:69878]	protein_coding	0.2332	0.0415899	0.0732882	-0.2631	0.0585318	0.146003	-0.496299	0.00207313	0.0142298	5.46254	5.38781	5.2029	5.65811	5.63367	5.44942	5.07104	5.238
ARHGAP1	Rho GTPase activating protein 1 [Source:VGNC Symbol;Acc:VGNC:70006]	protein_coding	0.0239057	0.838203	0.874629	0.520978	0.00307058	0.0169202	0.497072	0.00393972	0.022142	4.63782	4.82178	5.0947	4.67985	4.86461	5.12604	5.11131	5.45098
ARHGAP10	Rho GTPase activating protein 10 [Source:VGNC Symbol;Acc:VGNC:69914]	protein_coding	2.10254	1.90919e-06	2.90206e-05	0.710604	0.0224466	0.0726334	-1.39194	0.00030595	0.00368756	3.61178	3.8428	2.98443	6.00697	5.84927	4.76975	4.5974	4.31292
ARHGAP11A	Rho GTPase activating protein 11A [Source:VGNC Symbol;Acc:VGNC:84307]	protein_coding	3.47294	5.49542e-09	9.35203e-07	2.14373	2.04202e-06	0.000115789	-1.32922	0.000128503	0.0019859	1.68098	2.13978	3.1377	5.50719	5.5304	5.83285	4.10698	4.20252
ARHGAP12	Rho GTPase activating protein 12 [Source:VGNC Symbol;Acc:VGNC:69842]	protein_coding	-0.823428	5.13511e-05	0.000302645	-0.705306	0.00116881	0.00826325	0.118122	0.45474	0.596475	5.52108	5.23446	4.99389	4.57955	4.41638	4.31619	4.58475	4.70994
ARHGAP18	Rho GTPase activating protein 18 [Source:VGNC Symbol;Acc:VGNC:69875]	protein_coding	0.445751	0.00725135	0.0167835	-0.00493493	0.978496	0.988329	-0.450686	0.0244445	0.0775261	4.23338	4.00679	3.54099	4.43821	4.59382	4.11879	4.08917	4.07044
ARHGAP20	Rho GTPase activating protein 20 [Source:VGNC Symbol;Acc:VGNC:69862]	protein_coding	-0.297369	0.102031	0.155951	-1.07281	0.000896089	0.00686278	-0.775445	0.00517354	0.0266297	5.84372	5.20324	4.84154	5.30411	4.83763	5.06636	4.63471	4.07044
ARHGAP21	Rho GTPase activating protein 21 [Source:VGNC Symbol;Acc:VGNC:100296]	protein_coding	1.12685	6.69953e-06	6.82909e-05	0.684229	0.00122657	0.00857802	-0.442625	0.0162128	0.0585068	4.99149	5.16207	4.73023	6.23616	6.10761	5.98243	5.49285	5.99225
ARHGAP22	Rho GTPase activating protein 22 [Source:VGNC Symbol;Acc:VGNC:69931]	protein_coding	-1.7222	1.85307e-05	0.000141668	-2.12699	0.000202858	0.00235897	-0.404791	0.253108	0.399586	5.84649	5.38119	5.117	3.59623	3.86052	4.29554	3.88757	2.83521
ARHGAP24	Rho GTPase activating protein 24 [Source:VGNC Symbol;Acc:VGNC:69904]	protein_coding	1.11115	0.000195586	0.000865222	1.07051	0.00160767	0.0104907	-0.0406332	0.869779	0.918966	1.88925	2.07554	2.65934	3.07703	3.24914	3.32399	2.66548	3.59872
ARHGAP26	Rho GTPase activating protein 26 [Source:VGNC Symbol;Acc:VGNC:69846]	protein_coding	-0.78653	0.00213016	0.00595635	0.260688	0.29665	0.457683	1.04722	0.00109563	0.00909474	2.10871	2.17699	2.00399	1.54264	1.29749	0.6071	2.34368	2.50391
ARHGAP28	Rho GTPase activating protein 28 [Source:VGNC Symbol;Acc:VGNC:69906]	protein_coding	3.16234	1.04999e-06	1.93659e-05	1.64534	0.000700223	0.00570653	-1.517	0.00116916	0.00954016	2.69397	2.67872	2.98443	6.37081	5.74037	5.25995	4.85093	3.93888
ARHGAP29	Rho GTPase activating protein 29 [Source:VGNC Symbol;Acc:VGNC:69928]	protein_coding	0.426763	0.111143	0.167665	0.984905	0.0056812	0.0266025	0.558141	0.0725546	0.164985	6.4752	5.94571	6.15122	6.49089	6.34986	7.13727	6.75245	7.48532
ARHGAP33	Rho GTPase activating protein 33 [Source:VGNC Symbol;Acc:VGNC:69887]	protein_coding	0.67313	0.00895175	0.0200568	0.204287	0.510666	0.658508	-0.468843	0.126571	0.24509	3.03318	3.9362	4.43128	4.02321	4.37503	5.21668	3.59123	3.80926
ARHGAP4	Rho GTPase activating protein 4 [Source:VGNC Symbol;Acc:VGNC:70007]	protein_coding	-0.990195	3.89535e-05	0.00024536	-0.536437	0.0224093	0.0725594	0.453758	0.0364217	0.101916	4.34364	4.58622	5.0413	3.30198	3.71809	4.23177	3.75831	4.14398
ARHGAP42	Rho GTPase activating protein 42 [Source:VGNC Symbol;Acc:VGNC:99546]	protein_coding	0.822623	0.0013528	0.00413451	-0.638411	0.0656191	0.158278	-1.46103	0.000429433	0.0046948	3.37841	2.90258	2.53236	4.19207	3.74567	2.84477	2.80293	2.21637
ARHGAP45	Rho GTPase activating protein 45 [Source:VGNC Symbol;Acc:VGNC:69847]	protein_coding	-0.352006	0.281224	0.363545	1.00666	0.0279378	0.0849679	1.35867	0.00503462	0.0261115	-0.373388	0.0415427	1.04232	-0.383034	-0.367913	0.6071	0.929739	0.652852
ARHGAP5	Rho GTPase activating protein 5 [Source:VGNC Symbol;Acc:VGNC:70008]	protein_coding	0.623231	0.00555815	0.0133383	0.343822	0.11638	0.238649	-0.279408	0.195345	0.332001	6.51415	6.65572	5.77948	7.17698	7.16448	6.50271	6.53946	7.16302
ARHGAP6	Rho GTPase activating protein 6 [Source:VGNC Symbol;Acc:VGNC:70009]	protein_coding	2.81043	1.09958e-06	1.9968e-05	1.61214	0.000540324	0.00465814	-1.19829	0.00374286	0.0214074	0.280485	0.418223	0.769534	3.18885	3.30119	2.59736	1.92886	2.07312
ARHGDIB	Rho GDP dissociation inhibitor beta [Source:VGNC Symbol;Acc:VGNC:108322]	protein_coding	3.39705	0.00021515	0.000932051	3.24415	0.000411302	0.00383907	-0.152898	0.807984	0.8739	1.43749	-0.01329	0.912367	3.93375	3.89788	4.76975	4.75254	2.61152
ARHGDIG	Rho GDP dissociation inhibitor gamma [Source:VGNC Symbol;Acc:VGNC:70011]	protein_coding	-0.629751	0.0605665	0.100513	1.87737	0.000117798	0.0016353	2.50712	1.52946e-05	0.000449681	0.576523	0.90585	1.04232	-0.231361	0.590056	0.852983	2.08078	3.12881
ARHGEF1	Rho guanine nucleotide exchange factor 1 [Source:VGNC Symbol;Acc:VGNC:70012]	protein_coding	-0.59136	0.00483993	0.0118289	-0.415373	0.106145	0.223494	0.175987	0.442648	0.585596	4.40521	4.41249	5.17483	3.67276	3.95808	4.96542	3.96773	3.99295
ARHGEF10L	Rho guanine nucleotide exchange factor 10 like [Source:VGNC Symbol;Acc:VGNC:69908]	protein_coding	2.1783	7.33284e-05	0.000398314	3.25694	2.8226e-06	0.00013917	1.07864	0.0144005	0.0540582	1.10783	1.33695	-0.290427	2.8278	3.39128	3.0559	3.82439	4.65231
ARHGEF18	Rho/Rac guanine nucleotide exchange factor 18 [Source:HGNC Symbol;Acc:HGNC:17090]	protein_coding	-1.15124	0.0022057	0.00614243	-1.13444	0.0369567	0.104306	0.0167994	0.969773	0.981511	3.27501	2.17699	2.44105	1.62447	1.31601	1.80919	1.283	1.91405
ARHGEF25	Rho guanine nucleotide exchange factor 25 [Source:VGNC Symbol;Acc:VGNC:69929]	protein_coding	1.93108	1.381e-05	0.000112972	1.48538	0.000403729	0.0037933	-0.445696	0.136249	0.258565	3.1901	3.83894	4.94487	5.42536	5.69067	6.33581	5.24599	4.92686
ARHGEF28	Rho guanine nucleotide exchange factor 28 [Source:VGNC Symbol;Acc:VGNC:84279]	protein_coding	-2.86418	1.94295e-05	0.000145789	0.0551753	0.870801	0.922451	2.91936	2.22314e-05	0.00058588	4.46427	4.37027	3.92486	1.46702	1.4052	2.29855	3.75831	5.16334
ARHGEF3	Rho guanine nucleotide exchange factor 3 [Source:VGNC Symbol;Acc:VGNC:70014]	protein_coding	-1.0875	0.000164226	0.000751358	0.224653	0.330277	0.49268	1.31215	0.000128354	0.0019859	4.61845	4.51292	4.03825	3.10937	3.56392	3.94411	4.52639	4.89881
ARHGEF39	Rho guanine nucleotide exchange factor 39 [Source:VGNC Symbol;Acc:VGNC:69912]	protein_coding	3.23123	1.31652e-06	2.26832e-05	2.45451	4.50542e-05	0.000832851	-0.776724	0.0573748	0.139861	0.822035	0.682541	2.53236	4.44667	3.98147	4.29554	3.80269	2.8053
ARHGEF40	Rho guanine nucleotide exchange factor 40 [Source:VGNC Symbol;Acc:VGNC:69907]	protein_coding	1.29434	1.88352e-05	0.0001429	0.180152	0.474755	0.627086	-1.11418	0.000642472	0.00630874	2.76615	2.86507	2.23901	3.94971	4.12229	3.80496	2.54	3.47118
ARHGEF5	Rho guanine nucleotide exchange factor 5 [Source:VGNC Symbol;Acc:VGNC:80793]	protein_coding	-0.980291	0.000317482	0.00126973	0.0573587	0.794444	0.872576	1.03765	0.000653584	0.00636692	4.72492	5.00021	4.25483	3.58861	4.00163	3.71454	4.38027	5.41182
ARHGEF9	Cdc42 guanine nucleotide exchange factor 9 [Source:VGNC Symbol;Acc:VGNC:69828]	protein_coding	-1.22042	3.2239e-07	8.9702e-06	-0.975945	2.68963e-05	0.000592569	0.244472	0.0875958	0.189011	5.43697	5.62621	5.54743	4.30185	4.33018	4.33654	4.40208	4.74187
ARID2	AT-rich interaction domain 2 [Source:VGNC Symbol;Acc:VGNC:69858]	protein_coding	-0.802287	5.38816e-05	0.000313253	-0.996682	7.16596e-05	0.0011331	-0.194395	0.220774	0.361937	5.82272	5.86915	5.41572	4.95261	4.97653	4.84271	4.62856	5.00788
ARID3B	AT-rich interaction domain 3B [Source:VGNC Symbol;Acc:VGNC:69827]	protein_coding	0.476319	0.215396	0.292626	1.9109	0.000867489	0.00667576	1.43458	0.0058491	0.0288427	1.0703	0.537476	1.27164	1.08878	1.24046	2.37925	2.00682	3.33127
ARID5A	AT-rich interaction domain 5A [Source:VGNC Symbol;Acc:VGNC:69853]	protein_coding	1.74566	4.35843e-05	0.000269102	1.35993	0.00176171	0.0111972	-0.385726	0.24514	0.390286	0.909625	0.288217	1.27164	2.41576	2.40172	2.02521	2.15113	1.73526
ARIH1	ariadne RBR E3 ubiquitin protein ligase 1 [Source:VGNC Symbol;Acc:VGNC:84308]	protein_coding	-0.277085	0.0265827	0.0502655	-0.427892	0.00763422	0.033172	-0.150807	0.261362	0.407898	5.728	5.95735	5.52537	5.50854	5.55205	5.32251	5.26197	5.52166
ARIH2	ariadne RBR E3 ubiquitin protein ligase 2 [Source:VGNC Symbol;Acc:VGNC:110385]	protein_coding	-0.25979	0.0174875	0.0352957	-0.0925026	0.407369	0.568196	0.167287	0.147261	0.272107	5.78413	5.89636	5.85659	5.58206	5.55497	5.64977	5.72102	5.76639
ARL1	ADP ribosylation factor like GTPase 1 [Source:VGNC Symbol;Acc:VGNC:70016]	protein_coding	0.983143	7.04391e-07	1.47785e-05	0.596615	0.000162491	0.00203168	-0.386528	0.00373952	0.0214074	6.61776	6.60201	6.56211	7.69627	7.5353	7.49959	7.27968	7.13624
ARL13B	ADP ribosylation factor like GTPase 13B [Source:VGNC Symbol;Acc:VGNC:69905]	protein_coding	0.641558	0.00189555	0.00542314	0.307624	0.143809	0.276365	-0.333934	0.106518	0.217394	3.99388	4.49092	3.83804	4.96247	4.78209	4.54331	4.35814	4.75758
ARL2BP	ADP ribosylation factor like GTPase 2 binding protein [Source:VGNC Symbol;Acc:VGNC:104681]	protein_coding	-0.406434	0.00508337	0.0123452	-0.132028	0.329741	0.492331	0.274407	0.0607901	0.145425	6.89227	6.91813	6.72582	6.52857	6.62191	6.08824	6.65291	6.92302
ARL4A	ADP ribosylation factor like GTPase 4A [Source:VGNC Symbol;Acc:VGNC:84745]	protein_coding	-1.65434	2.41701e-07	7.34594e-06	-1.21317	1.23887e-05	0.00035696	0.441176	0.0168563	0.0601098	8.32502	8.67801	8.10379	6.95106	6.73547	6.40007	7.12877	7.35976
ARL4C	ADP ribosylation factor like GTPase 4C [Source:VGNC Symbol;Acc:VGNC:70018]	protein_coding	-2.24192	0.000238952	0.00101195	-0.545058	0.285027	0.445037	1.69686	0.00534624	0.0272054	3.4532	2.54279	2.61824	0.30377	1.14009	1.55502	1.96837	2.89323
ARL4D	ADP ribosylation factor like GTPase 4D [Source:VGNC Symbol;Acc:VGNC:70001]	protein_coding	0.142712	0.25943	0.340704	0.958266	5.45058e-05	0.000937297	0.815554	0.000180341	0.00255832	3.43117	3.2671	3.40263	3.45799	3.51666	3.54998	4.29739	4.29151
ARL5A	ADP ribosylation factor like GTPase 5A [Source:VGNC Symbol;Acc:VGNC:70017]	protein_coding	0.726855	0.00288104	0.0076415	0.0591988	0.830677	0.895457	-0.667656	0.0246563	0.0780123	3.61178	2.71291	3.10832	4.12688	3.65765	3.3642	3.3583	3.07969
ARL5B	ADP ribosylation factor like GTPase 5B [Source:VGNC Symbol;Acc:VGNC:69886]	protein_coding	0.480327	0.0121874	0.0259775	-0.4294	0.0876154	0.19431	-0.909727	0.00162712	0.0120625	4.57892	3.96839	3.89076	5.03347	4.50984	4.0465	4.07114	3.61605
ARL6IP5	ADP ribosylation factor like GTPase 6 interacting protein 5 [Source:VGNC Symbol;Acc:VGNC:110384]	protein_coding	0.515009	0.00861815	0.0194099	0.567903	0.00987838	0.0400635	0.0528947	0.775323	0.851647	7.27486	6.92179	6.91373	7.9508	7.68306	7.00999	7.92235	7.50755
ARL9	ADP ribosylation factor like GTPase 9 [Source:VGNC Symbol;Acc:VGNC:106547]	protein_coding	-2.87467	2.30574e-08	2.03376e-06	-1.7155	3.33249e-05	0.000685694	1.15917	0.000541831	0.00559308	5.48589	4.93653	4.80538	2.30844	2.27493	2.29855	3.48628	3.47118
ARMC1	armadillo repeat containing 1 [Source:VGNC Symbol;Acc:VGNC:83982]	protein_coding	0.184211	0.125928	0.186561	-0.315352	0.0374963	0.105576	-0.499563	0.00326013	0.0194288	5.94047	5.9995	5.55833	6.19029	6.10628	5.72118	5.66802	5.58464
ARMC12	armadillo repeat containing 12 [Source:VGNC Symbol;Acc:VGNC:104310]	protein_coding	0.726734	0.00311748	0.00815653	0.285246	0.342351	0.504136	-0.441488	0.127772	0.246532	2.28284	1.84836	2.61824	2.95582	2.64086	3.28262	2.86704	1.67037
ARMC5	armadillo repeat containing 5 [Source:VGNC Symbol;Acc:VGNC:69910]	protein_coding	-0.499503	0.00267985	0.00719686	-0.535782	0.0164924	0.0586317	-0.0362786	0.839088	0.896435	3.89002	4.05423	3.82003	3.35088	3.62089	3.28262	3.51324	3.33127
ARMC9	armadillo repeat containing 9 [Source:VGNC Symbol;Acc:VGNC:69870]	protein_coding	0.506856	0.0113447	0.0245118	0.610376	0.0183606	0.0630249	0.10352	0.629101	0.742146	2.51002	3.2671	3.04771	3.18211	3.66128	3.71454	3.28197	3.76333
ARMCX2	armadillo repeat containing X-linked 2 [Source:NCBI gene (formerly Entrezgene);Acc:704263]	protein_coding	0.602359	0.000260392	0.00108178	0.440555	0.00609965	0.028015	-0.161804	0.231555	0.375058	5.41469	5.5192	5.79339	6.08583	6.09962	6.33074	6.05503	5.80468
ARMCX3	armadillo repeat containing X-linked 3 [Source:NCBI gene (formerly Entrezgene);Acc:704035]	protein_coding	0.868441	8.32601e-05	0.000439237	0.807917	0.000376361	0.00359874	-0.0605237	0.705597	0.800837	6.50978	6.50962	5.78877	7.37873	7.28893	6.7878	7.1854	7.28994
ARMCX5	armadillo repeat containing X-linked 5 [Source:NCBI gene (formerly Entrezgene);Acc:100427780]	protein_coding	-0.581317	0.00301105	0.00792393	-0.451016	0.0552913	0.140076	0.130301	0.522805	0.656087	4.29973	4.45603	3.78332	3.62634	3.7146	3.97039	3.75831	3.97962
ARNT	aryl hydrocarbon receptor nuclear translocator [Source:HGNC Symbol;Acc:HGNC:700]	protein_coding	1.44686	9.69644e-05	0.000494004	0.548381	0.0581742	0.145279	-0.898476	0.00616717	0.0298688	5.52974	5.62845	5.68811	7.30833	7.18666	6.58582	6.66499	5.72305
ARNT2	aryl hydrocarbon receptor nuclear translocator 2 [Source:VGNC Symbol;Acc:VGNC:84309]	protein_coding	-1.82138	7.54511e-07	1.5455e-05	-0.435491	0.0490461	0.128305	1.38589	3.17281e-05	0.000743919	5.02375	5.46255	5.16059	3.16512	3.72849	3.28262	4.28961	5.41182
ARNTL	aryl hydrocarbon receptor nuclear translocator like [Source:VGNC Symbol;Acc:VGNC:99550]	protein_coding	-0.675849	0.0111992	0.0242338	-0.306339	0.359222	0.520443	0.36951	0.243812	0.388696	2.33123	2.24866	1.55905	1.31512	1.68713	1.92124	1.75905	2.07312
ARPC1A	actin related protein 2/3 complex subunit 1A [Source:HGNC Symbol;Acc:HGNC:703]	protein_coding	0.0546703	0.58364	0.663	0.341894	0.0107244	0.0425402	0.287224	0.026172	0.0809317	7.60922	7.43195	7.49472	7.60551	7.49447	7.60193	8.0231	7.67919
ARPC3	actin related protein 2/3 complex subunit 3 [Source:VGNC Symbol;Acc:VGNC:99890]	protein_coding	-0.139704	0.212138	0.289102	0.235522	0.0764377	0.175881	0.375226	0.0107196	0.0438713	8.2095	7.97078	8.01753	8.10151	7.86877	7.81275	8.55411	8.10609
ARPP21	cAMP regulated phosphoprotein 21 [Source:VGNC Symbol;Acc:VGNC:69845]	protein_coding	-4.27405	4.63365e-07	1.12932e-05	-0.430247	0.179753	0.324472	3.8438	1.08117e-06	7.52973e-05	4.47507	4.85086	4.38303	0.0608752	0.495731	2.59736	3.66522	4.71799
ARRB2	arrestin beta 2 [Source:VGNC Symbol;Acc:VGNC:70022]	protein_coding	-0.445711	0.00404208	0.0101746	1.32004	1.30712e-06	8.78143e-05	1.76575	1.12066e-07	1.88707e-05	4.98394	4.53697	4.76829	4.34171	4.30722	4.23177	6.15043	5.99887
ARRDC1	arrestin domain containing 1 [Source:VGNC Symbol;Acc:VGNC:69920]	protein_coding	-1.59	6.82896e-07	1.45155e-05	0.0241815	0.888045	0.932868	1.61418	2.22297e-06	0.000122248	5.1118	4.80999	5.55833	3.44959	3.35143	4.18764	4.99179	5.04675
ARSA	arylsulfatase A [Source:VGNC Symbol;Acc:VGNC:81359]	protein_coding	0.384573	0.028081	0.0525546	0.641	0.00812179	0.0347039	0.256427	0.201335	0.338895	3.2161	3.51489	4.03825	3.65339	4.01869	4.11879	4.05288	4.03222
ARSB	arylsulfatase B [Source:VGNC Symbol;Acc:VGNC:70023]	protein_coding	1.41232	8.8039e-05	0.000456788	-0.606815	0.164186	0.304642	-2.01914	0.000264231	0.00331016	1.10783	1.1248	1.16154	2.55269	2.60366	2.02521	1.00765	-0.0195075
ARSD	arylsulfatase D [Source:VGNC Symbol;Acc:VGNC:81360]	protein_coding	-1.41655	7.53041e-05	0.00040768	-0.604272	0.0453371	0.12143	0.812278	0.0107736	0.043997	4.92998	5.8606	5.60114	3.42411	4.53575	4.48979	4.14196	5.53083
ARSI	arylsulfatase family member I [Source:VGNC Symbol;Acc:VGNC:69937]	protein_coding	4.5357	0.000158992	0.000731801	2.45349	0.00975334	0.039693	-2.08221	0.0238773	0.0763798	0.822035	1.6509	0.769534	5.74928	5.9806	5.37265	4.77499	2.42743
ARSK	arylsulfatase family member K [Source:VGNC Symbol;Acc:VGNC:84280]	protein_coding	0.751577	0.00178287	0.00515997	-0.141177	0.606607	0.733974	-0.892754	0.00480773	0.0252376	3.25842	2.9319	2.73817	4.10744	3.61716	3.00594	3.0064	2.94901
ARSL	arylsulfatase L [Source:VGNC Symbol;Acc:VGNC:81361]	protein_coding	1.55157	3.31259e-06	4.21502e-05	0.637879	0.0189925	0.0646684	-0.913687	0.00181291	0.0129582	1.95249	1.78549	1.46946	3.33881	3.39128	3.10419	2.59151	2.30453
ART5	ADP-ribosyltransferase 5 [Source:VGNC Symbol;Acc:VGNC:69890]	protein_coding	0.707119	0.020156	0.039851	1.30871	0.00202384	0.0124248	0.601595	0.0804505	0.177583	-0.0924082	0.537476	0.61099	0.730666	1.22094	1.24629	1.283	1.73526
ARVCF	ARVCF delta catenin family member [Source:VGNC Symbol;Acc:VGNC:70027]	protein_coding	-2.23399	1.23491e-07	4.94275e-06	0.033052	0.86072	0.916641	2.26704	2.86734e-07	3.22744e-05	3.7368	4.17564	4.17206	1.43336	2.12545	2.29855	3.73559	4.29151
ARX	aristaless related homeobox [Source:HGNC Symbol;Acc:HGNC:18060]	protein_coding	4.39115	1.16856e-05	0.000100474	1.28472	0.118599	0.241861	-3.10643	0.00144359	0.0110494	-1.37834	-1.02372	0.432848	3.28005	2.95631	4.43421	0.84738	-1.31881
ASAH1	N-acylsphingosine amidohydrolase 1 [Source:VGNC Symbol;Acc:VGNC:70028]	protein_coding	0.703046	0.000521551	0.00188854	1.28677	9.01868e-06	0.000293073	0.583726	0.00420625	0.0230996	5.80569	5.3435	5.861	6.48474	6.38646	6.08824	7.0377	6.83138
ASAP1	ArfGAP with SH3 domain, ankyrin repeat and PH domain 1 [Source:VGNC Symbol;Acc:VGNC:69918]	protein_coding	2.16005	5.37292e-08	3.04215e-06	1.11812	0.000127569	0.001732	-1.04193	0.00018794	0.00261182	3.27501	2.84979	2.69929	5.39799	5.00961	4.81397	4.38758	3.8827
ASAP2	ArfGAP with SH3 domain, ankyrin repeat and PH domain 2 [Source:VGNC Symbol;Acc:VGNC:69919]	protein_coding	-0.556792	0.00061274	0.00215306	-0.261837	0.0750554	0.173873	0.294955	0.0488255	0.124952	6.14494	6.08193	5.76543	5.55949	5.39542	5.4306	5.71523	5.88909
ASB11	ankyrin repeat and SOCS box containing 11 [Source:NCBI gene (formerly Entrezgene);Acc:712435]	protein_coding	-3.39521	3.34461e-06	4.22673e-05	-0.144554	0.670704	0.783687	3.25066	5.56881e-06	0.000222855	2.03271	1.68575	1.72309	-1.64146	-0.775064	-1.35458	1.45971	1.91405
ASB6	ankyrin repeat and SOCS box containing 6 [Source:VGNC Symbol;Acc:VGNC:69850]	protein_coding	-0.35024	0.0137022	0.0286831	-0.0174291	0.912344	0.946753	0.332811	0.0483962	0.124111	4.11859	4.27909	4.21403	3.75454	3.97566	3.83388	4.25808	4.08296
ASB8	ankyrin repeat and SOCS box containing 8 [Source:VGNC Symbol;Acc:VGNC:69852]	protein_coding	0.380845	0.00768198	0.0175855	0.219743	0.142724	0.274877	-0.161103	0.263845	0.410341	5.01143	4.97402	4.67117	5.50584	5.20857	5.0785	5.33179	5.03391
ASF1B	anti-silencing function 1B histone chaperone [Source:VGNC Symbol;Acc:VGNC:69872]	protein_coding	0.774514	0.00365863	0.00936026	1.20131	0.000860907	0.0066404	0.426797	0.118414	0.233551	3.0234	2.51399	3.89076	3.7247	3.63939	3.77545	4.38027	3.63318
ASIP	agouti signaling protein [Source:HGNC Symbol;Acc:HGNC:745]	protein_coding	2.68739	9.65797e-05	0.000492237	2.89001	9.0167e-05	0.00135627	0.202622	0.678845	0.781073	-0.480684	-1.14094	-1.11143	1.73912	1.56857	1.063	1.40318	2.38762
ASNS	asparagine synthetase (glutamine-hydrolyzing) [Source:VGNC Symbol;Acc:VGNC:80798]	protein_coding	-2.79131	7.69908e-09	1.12767e-06	-0.25263	0.149724	0.284317	2.53868	3.8389e-08	1.01582e-05	3.94807	4.09368	4.25483	1.11733	1.47278	1.68769	3.7241	3.82425
ASPA	aspartoacylase [Source:VGNC Symbol;Acc:VGNC:104581]	protein_coding	4.47061	4.73792e-05	0.00028501	4.29407	0.000109349	0.00154954	-0.176549	0.812267	0.876831	-1.37834	-2.77205	-3.21072	0.984176	1.47278	2.02521	1.34434	0.781318
ASPH	aspartate beta-hydroxylase [Source:VGNC Symbol;Acc:VGNC:70166]	protein_coding	0.695532	4.89677e-05	0.000292453	0.149037	0.261203	0.418947	-0.546494	0.00123633	0.00991972	5.02375	5.06119	4.77765	5.78974	5.6951	5.44004	5.15476	5.21544
ASPHD2	aspartate beta-hydroxylase domain containing 2 [Source:VGNC Symbol;Acc:VGNC:70158]	protein_coding	-1.39862	0.00177769	0.00514963	0.36566	0.379674	0.541389	1.76428	0.00115149	0.0094422	1.8455	1.59701	1.93872	0.53295	-0.00404664	1.4089	1.45971	2.74356
ASPM	assembly factor for spindle microtubules [Source:VGNC Symbol;Acc:VGNC:70099]	protein_coding	4.61751	7.83006e-10	5.11182e-07	2.83205	1.87725e-07	2.76595e-05	-1.78547	1.62314e-05	0.000468723	2.51002	3.4606	2.98443	7.5375	7.57019	7.8888	5.88482	5.77413
ASPN	asporin [Source:VGNC Symbol;Acc:VGNC:70074]	protein_coding	6.64241	0.000814168	0.00272756	4.16234	0.0115656	0.0449707	-2.48007	0.106774	0.217746	-1.86774	-2.77205	-0.643296	5.22353	3.79271	3.99621	3.38774	-0.0195075
ASPSCR1	ASPSCR1 tether for SLC2A4, UBX domain containing [Source:VGNC Symbol;Acc:VGNC:84873]	protein_coding	-0.772434	0.000582804	0.00206465	1.20288	2.93173e-05	0.000631442	1.97531	4.49905e-07	4.38607e-05	4.97889	5.0645	5.40971	4.11808	4.56508	4.29554	5.95533	6.62429
ASRGL1	asparaginase and isoaspartyl peptidase 1 [Source:VGNC Symbol;Acc:VGNC:70081]	protein_coding	0.498175	0.00106142	0.00338846	-0.515694	0.0127191	0.048405	-1.01387	7.51579e-05	0.00134044	4.02363	3.77969	3.82003	4.45927	4.33245	4.25334	3.48628	3.26689
ASTN1	astrotactin 1 [Source:VGNC Symbol;Acc:VGNC:70167]	protein_coding	1.13755	0.00444666	0.011005	-0.52777	0.35755	0.518838	-1.66532	0.00817047	0.0363674	1.93172	3.19637	2.91825	3.6387	4.07142	3.61807	2.56598	1.45611
ASXL1	ASXL transcriptional regulator 1 [Source:VGNC Symbol;Acc:VGNC:70095]	protein_coding	-0.312858	0.0189419	0.0377963	-0.465671	0.00946164	0.0387614	-0.152814	0.300734	0.448146	5.1141	5.06781	5.00986	4.7024	4.80686	4.79938	4.40927	4.85569
ATAD2	ATPase family AAA domain containing 2 [Source:VGNC Symbol;Acc:VGNC:70154]	protein_coding	0.741242	0.00129432	0.00399099	-0.508011	0.0506201	0.131369	-1.24925	0.000185581	0.00259936	5.15724	4.64051	5.117	6.06262	5.54127	5.19455	4.58475	4.35482
ATAD2B	ATPase family AAA domain containing 2B [Source:VGNC Symbol;Acc:VGNC:106130]	protein_coding	-0.0514339	0.706876	0.769888	-0.66981	0.00690819	0.0307384	-0.618376	0.00733199	0.0335518	4.48936	4.15403	4.00675	4.32498	4.14836	3.99621	3.51324	3.80926
ATAD5	ATPase family AAA domain containing 5 [Source:VGNC Symbol;Acc:VGNC:99122]	protein_coding	1.46778	2.43909e-06	3.41311e-05	0.841346	0.00110786	0.00794058	-0.626432	0.0065568	0.0310275	3.85735	4.0205	3.80179	5.56533	5.45721	4.76975	4.70656	4.96118
ATF2	activating transcription factor 2 [Source:VGNC Symbol;Acc:VGNC:70169]	protein_coding	-0.173591	0.117804	0.176135	-0.449242	0.00441985	0.0221437	-0.275651	0.0457555	0.119321	5.77541	5.94212	5.65293	5.53919	5.74293	5.60852	5.22576	5.55349
ATF3	activating transcription factor 3 [Source:VGNC Symbol;Acc:VGNC:70170]	protein_coding	-0.951689	0.110413	0.166894	2.5312	0.000933544	0.00707028	3.48289	0.000246447	0.00313893	2.83489	5.11331	2.65934	2.94391	3.1648	1.24629	5.80525	7.19941
ATF4	activating transcription factor 4 [Source:VGNC Symbol;Acc:VGNC:107770]	protein_coding	0.815218	0.00040443	0.00153868	0.563413	0.0100296	0.0404728	-0.251806	0.190466	0.326723	6.90431	7.65824	7.14471	7.89895	7.98942	8.25237	7.76019	7.7969
ATF6B	activating transcription factor 6 beta [Source:VGNC Symbol;Acc:VGNC:81026]	protein_coding	-0.449192	0.0124878	0.026535	0.0248856	0.889947	0.933883	0.474078	0.0212096	0.0703873	5.32991	5.41532	6.20772	4.99456	5.00534	5.67397	5.49623	5.43642
ATF7	activating transcription factor 7 [Source:HGNC Symbol;Acc:HGNC:792]	protein_coding	0.319661	0.0325224	0.0594006	-0.351782	0.0655527	0.158161	-0.671443	0.00208187	0.0142597	5.0384	4.78409	4.3331	5.36266	5.00677	4.7547	4.67108	4.36511
ATF7IP	activating transcription factor 7 interacting protein [Source:VGNC Symbol;Acc:VGNC:70100]	protein_coding	-0.506439	0.00230441	0.00637079	-0.685819	0.000976987	0.00728862	-0.17938	0.251545	0.397554	6.59812	6.11266	6.06974	5.84039	5.69333	5.78921	5.63465	5.60649
ATF7IP2	activating transcription factor 7 interacting protein 2 [Source:VGNC Symbol;Acc:VGNC:70103]	protein_coding	-1.80387	4.94808e-07	1.1505e-05	-1.40317	4.02234e-05	0.000771503	0.400702	0.0682886	0.158028	6.49923	6.07537	6.48705	4.31577	4.53179	5.17207	4.73547	5.01443
ATG12	autophagy related 12 [Source:VGNC Symbol;Acc:VGNC:110488]	protein_coding	0.781815	0.000905745	0.00297917	0.213359	0.289374	0.449855	-0.568456	0.0143285	0.0538503	6.83609	6.66285	7.23583	7.65336	7.30206	8.11184	7.38653	6.58522
ATG13	autophagy related 13 [Source:VGNC Symbol;Acc:VGNC:70148]	protein_coding	-0.768405	6.51053e-05	0.000362298	-0.445949	0.0185867	0.0636712	0.322456	0.0589663	0.142756	4.41273	4.64715	4.65094	3.5835	3.98437	3.89005	3.89784	4.31292
ATG2A	autophagy related 2A [Source:VGNC Symbol;Acc:VGNC:70145]	protein_coding	-0.654988	0.000337511	0.00133595	-0.280668	0.110264	0.22952	0.37432	0.0355387	0.100347	4.4424	4.90915	4.72055	3.81461	4.22386	4.20987	4.22585	4.57465
ATG3	autophagy related 3 [Source:VGNC Symbol;Acc:VGNC:70105]	protein_coding	-0.475091	0.00128465	0.00397156	-0.49637	0.0024844	0.0143999	-0.0212794	0.867168	0.917093	6.83399	6.86876	6.62569	6.3176	6.27788	6.34085	6.45507	6.14633
ATG4A	autophagy related 4A cysteine peptidase [Source:VGNC Symbol;Acc:VGNC:70082]	protein_coding	1.25139	7.82063e-05	0.000418844	0.501178	0.0961871	0.208068	-0.750216	0.0156223	0.0572303	1.91064	1.96642	1.55905	3.04024	3.24431	3.0559	2.68932	2.02202
ATG4D	autophagy related 4D cysteine peptidase [Source:VGNC Symbol;Acc:VGNC:108473]	protein_coding	-0.828978	6.68278e-05	0.00036982	-0.0921363	0.608369	0.735557	0.736841	0.00122085	0.00982632	3.64407	3.72211	4.14338	2.87035	2.89604	3.40332	3.55276	3.6501
ATL1	atlastin GTPase 1 [Source:VGNC Symbol;Acc:VGNC:70049]	protein_coding	-1.86308	3.42217e-07	9.34145e-06	-1.81613	1.14887e-05	0.000339321	0.0469532	0.829941	0.890223	6.30089	5.54433	6.13675	4.23014	4.01303	4.0465	4.53299	3.66683
ATL2	atlastin GTPase 2 [Source:VGNC Symbol;Acc:VGNC:70116]	protein_coding	0.738719	9.37828e-05	0.000481008	0.745174	0.000440874	0.00402135	0.00645534	0.964664	0.97878	3.7897	3.97193	3.8734	4.66058	4.52783	4.76975	4.52639	4.71799
ATL3	atlastin GTPase 3 [Source:VGNC Symbol;Acc:VGNC:70125]	protein_coding	0.84242	2.35874e-05	0.000168627	0.504829	0.00387716	0.0200844	-0.337591	0.0304318	0.0905886	4.71279	5.03609	4.64072	5.69823	5.80489	5.3528	5.31273	5.46061
ATN1	atrophin 1 [Source:VGNC Symbol;Acc:VGNC:70157]	protein_coding	0.357266	0.0476924	0.0823201	-0.323136	0.212026	0.36369	-0.680402	0.0127943	0.0497573	4.03828	3.37778	3.95818	4.1718	3.90401	4.35661	3.32825	3.43257
ATP11A	ATPase phospholipid transporting 11A [Source:VGNC Symbol;Acc:VGNC:70064]	protein_coding	-2.1018	0.000172873	0.000783183	-1.1671	0.0607595	0.149887	0.934701	0.098572	0.205211	2.1809	1.78549	2.57594	0.278715	-0.491289	1.063	0.0831421	1.67037
ATP11B	ATPase phospholipid transporting 11B (putative) [Source:VGNC Symbol;Acc:VGNC:84236]	protein_coding	-0.388943	0.00864607	0.0194593	-0.955338	0.000279925	0.00292702	-0.566395	0.00617898	0.0298831	4.97636	4.68424	4.69113	4.60245	4.33018	4.0465	3.89784	3.89695
ATP13A1	ATPase 13A1 [Source:VGNC Symbol;Acc:VGNC:108474]	protein_coding	-0.820235	0.00498585	0.0121346	-0.454324	0.243233	0.399919	0.365911	0.303553	0.450932	3.25842	3.70097	4.78695	2.44983	2.98553	4.45298	2.84599	3.17632
ATP13A2	ATPase cation transporting 13A2 [Source:VGNC Symbol;Acc:VGNC:70155]	protein_coding	-0.520131	0.00648647	0.0152472	0.372164	0.0643429	0.156055	0.892295	0.000520576	0.005439	4.32385	4.96341	5.05676	3.88685	4.46905	4.4715	4.7007	5.44614
ATP1A1	ATPase Na+/K+ transporting subunit alpha 1 [Source:VGNC Symbol;Acc:VGNC:70175]	protein_coding	-1.07425	7.30926e-05	0.000397366	0.223975	0.252209	0.409331	1.29822	4.15394e-05	0.000891048	7.1268	6.98872	7.23922	5.79693	6.21204	6.14704	6.91164	7.70877
ATP1A4	NA	NA	-2.60452	5.81005e-07	1.29803e-05	-2.77294	2.67546e-05	0.00059198	-0.168419	0.626076	0.739856	5.6427	6.70007	6.36505	3.52611	3.57549	4.0951	3.2662	3.47118
ATP1B1	ATPase Na+/K+ transporting subunit beta 1 [Source:VGNC Symbol;Acc:VGNC:70176]	protein_coding	-0.562992	0.0578539	0.0966419	0.454618	0.156072	0.292983	1.01761	0.00789046	0.0353517	8.34308	8.00114	7.56669	7.83995	7.83104	6.50271	8.3538	8.92336
ATP1B2	ATPase Na+/K+ transporting subunit beta 2 [Source:VGNC Symbol;Acc:VGNC:99123]	protein_coding	1.10284	0.00126852	0.003932	0.290049	0.426881	0.584863	-0.812792	0.0342446	0.0980759	3.62478	3.28993	4.45481	4.62499	4.7552	4.88478	4.46557	2.97611
ATP1B3	ATPase Na+/K+ transporting subunit beta 3 [Source:VGNC Symbol;Acc:VGNC:110383]	protein_coding	0.902657	4.85263e-05	0.000290754	0.542769	0.00527637	0.0252478	-0.359888	0.040859	0.110577	5.5956	5.71006	5.55833	6.48063	6.84832	6.15279	6.2738	6.17585
ATP23	ATP23 metallopeptidase and ATP synthase assembly factor homolog [Source:HGNC Symbol;Acc:HGNC:29452]	protein_coding	0.718681	0.00305704	0.00801894	0.573255	0.0568053	0.142574	-0.145426	0.573886	0.698145	2.4382	2.07554	3.1377	3.20556	2.76737	3.83388	3.02526	2.57654
ATP2A1	ATPase sarcoplasmic/endoplasmic reticulum Ca2+ transporting 1 [Source:HGNC Symbol;Acc:HGNC:811]	protein_coding	-0.621034	0.0017868	0.00516904	-0.262881	0.182026	0.32689	0.358153	0.0729399	0.165581	5.03353	5.36381	5.78877	4.43679	4.72434	5.40192	4.7007	5.24359
ATP2B1	ATPase plasma membrane Ca2+ transporting 1 [Source:VGNC Symbol;Acc:VGNC:70180]	protein_coding	0.290509	0.0495027	0.0849235	-0.532594	0.00497066	0.024241	-0.823103	0.000255503	0.00321949	7.64993	7.65687	7.12834	7.91783	7.75821	7.63106	7.23077	6.82208
ATP2B3	ATPase plasma membrane Ca2+ transporting 3 [Source:VGNC Symbol;Acc:VGNC:70182]	protein_coding	-2.93441	1.7046e-06	2.69864e-05	-2.44677	0.000728764	0.00589467	0.48764	0.320381	0.468221	2.51002	3.3509	3.58431	-0.0301146	0.429238	0.310524	0.220359	0.781318
ATP2B4	ATPase plasma membrane Ca2+ transporting 4 [Source:VGNC Symbol;Acc:VGNC:70183]	protein_coding	1.36014	1.94496e-05	0.000145855	0.560089	0.0218767	0.0713774	-0.800052	0.00312308	0.018887	5.30388	5.43849	5.40971	6.83849	7.11642	6.1002	5.95041	6.09471
ATP2C1	ATPase secretory pathway Ca2+ transporting 1 [Source:VGNC Symbol;Acc:VGNC:70054]	protein_coding	-0.514	0.00416118	0.0104138	0.00259488	0.987591	0.993336	0.516595	0.00968561	0.0409467	5.6649	5.52402	5.54743	4.92259	5.07767	5.39223	5.30889	5.8383
ATP2C2	ATPase secretory pathway Ca2+ transporting 2 [Source:VGNC Symbol;Acc:VGNC:70149]	protein_coding	-1.88794	4.04303e-06	4.83086e-05	-0.610328	0.0382999	0.107256	1.27761	0.00046938	0.00500492	4.08136	4.01366	2.91825	2.0737	2.06104	1.55502	3.4588	3.26689
ATP4A	ATPase H+/K+ transporting subunit alpha [Source:VGNC Symbol;Acc:VGNC:82107]	protein_coding	-1.38845	0.000685673	0.00236071	-1.19132	0.0287032	0.0866508	0.197134	0.65596	0.763275	1.52331	1.38014	2.34356	0.422906	0.209119	-0.568996	0.460927	0.180142
ATP5F1C	ATP synthase F1 subunit gamma [Source:VGNC Symbol;Acc:VGNC:100298]	protein_coding	0.327469	0.0210729	0.0413298	0.20618	0.161165	0.300239	-0.121289	0.397183	0.54358	8.24493	8.1499	8.23871	8.55088	8.39026	8.66427	8.67395	8.10992
ATP5F1D	ATP synthase F1 subunit delta [Source:VGNC Symbol;Acc:VGNC:108475]	protein_coding	0.239762	0.0628334	0.103743	0.420213	0.00919256	0.0379709	0.180451	0.199322	0.336373	8.30648	7.97848	8.08223	8.59943	8.23424	8.26305	8.85972	8.27791
ATP5F1E	ATP synthase F1 subunit epsilon [Source:NCBI gene (formerly Entrezgene);Acc:574260]	protein_coding	-0.38449	0.0120068	0.0256391	-0.0720927	0.626754	0.749849	0.312397	0.0555842	0.136704	10.8822	10.2756	10.6911	10.4193	10.0324	10.2563	10.8426	10.225
ATP5MC2	ATP synthase membrane subunit c locus 2 [Source:VGNC Symbol;Acc:VGNC:97736]	protein_coding	0.560063	0.00152746	0.00456022	0.620223	0.0018692	0.0117026	0.06016	0.694804	0.7931	9.17236	9.09406	9.56303	9.81606	9.53139	10.1457	10.01	9.58792
ATP5PF	ATP synthase peripheral stalk subunit F6 [Source:VGNC Symbol;Acc:VGNC:81288]	protein_coding	-0.365682	0.00727792	0.0168329	-0.0632615	0.622941	0.747391	0.302421	0.0362932	0.101722	9.56797	9.36572	9.25026	9.25441	9.04621	8.80512	9.56884	9.22215
ATP6AP1	ATPase H+ transporting accessory protein 1 [Source:VGNC Symbol;Acc:VGNC:70190]	protein_coding	-0.577911	0.000349282	0.00136946	0.105975	0.408592	0.569411	0.683885	0.000257431	0.00324063	6.82416	6.70379	7.17337	6.23127	6.30421	6.4288	6.98811	6.8842
ATP6AP1L	ATPase H+ transporting accessory protein 1 like [Source:VGNC Symbol;Acc:VGNC:84283]	protein_coding	0.73866	0.0133003	0.028	0.72755	0.0485039	0.127231	-0.01111	0.972184	0.982781	0.344752	0.814343	0.229568	1.37545	1.18108	1.063	1.21893	1.29327
ATP6AP2	ATPase H+ transporting accessory protein 2 [Source:VGNC Symbol;Acc:VGNC:103790]	protein_coding	0.376397	0.00265752	0.00714735	0.347215	0.00899139	0.0374108	-0.0291822	0.793119	0.863296	6.78778	6.78487	6.70634	7.20593	7.21593	6.97146	7.21956	7.0623
ATP6V0A1	ATPase H+ transporting V0 subunit a1 [Source:VGNC Symbol;Acc:VGNC:70188]	protein_coding	-0.712564	0.000388965	0.00149034	-0.346986	0.0635336	0.154845	0.365578	0.0490947	0.125418	5.67899	5.13396	5.32923	4.78257	4.58048	4.62832	4.99179	5.12753
ATP6V0D1	ATPase H+ transporting V0 subunit d1 [Source:VGNC Symbol;Acc:VGNC:99485]	protein_coding	-0.851851	2.58257e-05	0.000180418	-0.635366	0.000758042	0.00605966	0.216485	0.136987	0.259219	7.20895	7.18377	7.04163	6.27032	6.33518	6.2791	6.75245	6.29632
ATP6V0E1	ATPase H+ transporting V0 subunit e1 [Source:NCBI gene (formerly Entrezgene);Acc:703342]	protein_coding	-0.620286	0.000975179	0.00315867	-0.312079	0.0689734	0.163733	0.308207	0.0735406	0.166526	8.67281	8.34831	8.41852	8.15067	7.9505	7.48827	8.45851	8.02812
ATP6V1B2	ATPase H+ transporting V1 subunit B2 [Source:VGNC Symbol;Acc:VGNC:70185]	protein_coding	-0.569595	0.000566495	0.00202012	-0.28927	0.0599217	0.148449	0.280325	0.0646462	0.152096	5.65859	5.72269	6.0621	5.16405	5.2963	5.13769	5.47581	5.45098
ATP6V1C1	ATPase H+ transporting V1 subunit C1 [Source:VGNC Symbol;Acc:VGNC:70186]	protein_coding	0.225741	0.0709532	0.115026	0.579626	0.00153836	0.0101199	0.353885	0.0235365	0.0756019	4.27932	4.31013	4.08425	4.44667	4.49366	4.56072	4.71819	4.98805
ATP6V1D	ATPase H+ transporting V1 subunit D [Source:VGNC Symbol;Acc:VGNC:70060]	protein_coding	-0.837662	3.52398e-05	0.000227254	-0.244505	0.101621	0.216465	0.593157	0.00144162	0.0110473	6.57486	6.20488	6.659	5.67801	5.59723	5.59169	6.16962	6.23313
ATP6V1E1	ATPase H+ transporting V1 subunit E1 [Source:VGNC Symbol;Acc:VGNC:103791]	protein_coding	-0.60185	0.000299719	0.00121137	-0.166726	0.220944	0.374381	0.435124	0.0068076	0.0318655	6.31399	6.16453	6.59425	5.81502	5.68623	5.68194	6.17385	6.11009
ATP6V1FNB	ATP6V1F neighbor [Source:VGNC Symbol;Acc:VGNC:108390]	protein_coding	-0.306795	0.0101445	0.0222749	0.175253	0.142712	0.274877	0.482048	0.00145186	0.0110865	7.99535	7.8199	8.0195	7.65244	7.61575	7.64948	8.2609	7.95339
ATP6V1G1	ATPase H+ transporting V1 subunit G1 [Source:VGNC Symbol;Acc:VGNC:104876]	protein_coding	-0.599597	0.000258368	0.00107441	-0.249935	0.0727646	0.170178	0.349663	0.0189569	0.0649512	9.90401	9.63639	9.50609	9.25913	9.15742	8.84828	9.62496	9.38045
ATP6V1H	ATPase H+ transporting V1 subunit H [Source:VGNC Symbol;Acc:VGNC:70094]	protein_coding	-0.590257	0.00110337	0.00350387	0.25531	0.141117	0.272686	0.845567	0.000300659	0.00364084	4.32385	4.54174	5.01779	3.79707	3.96689	4.4715	4.57198	4.88458
ATP8	ATP synthase F0 subunit 8 [Source:NCBI gene (formerly Entrezgene);Acc:2846623]	protein_coding	-1.28375	0.000406245	0.00154423	-1.01933	0.00591843	0.027445	0.26442	0.367929	0.516152	6.60059	6.13332	5.61165	4.69058	5.07903	4.96542	4.91804	5.58023
ATP8A1	ATPase phospholipid transporting 8A1 [Source:VGNC Symbol;Acc:VGNC:70061]	protein_coding	-1.68041	3.62048e-06	4.48485e-05	-0.126923	0.574219	0.710121	1.55349	2.98781e-05	0.000710824	2.9005	3.57188	3.07833	1.41047	1.82282	1.4089	2.84599	3.43257
ATP8B2	ATPase phospholipid transporting 8B2 [Source:VGNC Symbol;Acc:VGNC:70063]	protein_coding	-0.645927	0.000338585	0.00133883	-0.681558	0.00157682	0.0103153	-0.0356307	0.82012	0.882615	5.23772	5.41662	5.32923	4.522	4.72607	5.01677	4.35068	4.93379
ATP9B	ATPase phospholipid transporting 9B (putative) [Source:VGNC Symbol;Acc:VGNC:101436]	protein_coding	-0.804146	2.37957e-05	0.000169711	-0.442711	0.0125758	0.0480431	0.361435	0.0267811	0.0825003	4.70056	4.68424	4.99389	3.92973	3.86995	4.2746	4.20945	4.31292
ATPAF1	ATP synthase mitochondrial F1 complex assembly factor 1 [Source:VGNC Symbol;Acc:VGNC:82082]	protein_coding	-0.671306	0.010012	0.0220063	-0.195475	0.560488	0.699248	0.475831	0.145356	0.270012	2.31528	1.6152	2.57594	1.61449	0.963399	1.92124	2.11638	1.29327
ATPAF2	ATP synthase mitochondrial F1 complex assembly factor 2 [Source:VGNC Symbol;Acc:VGNC:70098]	protein_coding	-0.695368	9.49581e-05	0.000485499	0.037759	0.797558	0.874811	0.733127	0.000346111	0.00401686	4.12318	4.19995	4.22776	3.43266	3.45533	3.80496	4.1761	4.191
ATR	ATR serine/threonine kinase [Source:VGNC Symbol;Acc:VGNC:70193]	protein_coding	0.894163	7.98481e-05	0.000426178	0.10511	0.624057	0.748315	-0.789054	0.00225736	0.015002	2.59174	2.96064	3.01641	3.68234	3.77274	3.61807	2.68932	3.17632
ATRIP	ATR interacting protein [Source:VGNC Symbol;Acc:VGNC:84235]	protein_coding	0.406827	0.00983811	0.0216903	0.0712443	0.700197	0.806419	-0.335583	0.0761622	0.171029	3.69426	3.39894	3.19472	4.00614	3.79602	3.77545	3.81358	3.31013
ATRNL1	attractin like 1 [Source:VGNC Symbol;Acc:VGNC:70147]	protein_coding	0.035895	0.7872	0.836009	-1.11073	0.000845235	0.00656246	-1.14663	0.000330431	0.00389487	3.31566	3.3884	3.35339	3.37176	3.52066	2.9542	2.25062	2.30453
ATXN1	ataxin 1 [Source:VGNC Symbol;Acc:VGNC:70045]	protein_coding	-1.10581	0.000651903	0.00226368	-1.41437	0.00644837	0.0291729	-0.30856	0.430015	0.574506	1.91064	1.81727	2.44105	0.871386	0.915624	0.6071	0.0831421	1.00831
ATXN7L3	ataxin 7 like 3 [Source:VGNC Symbol;Acc:VGNC:70128]	protein_coding	-0.533278	0.00194884	0.0055435	-0.372775	0.0422191	0.115221	0.160503	0.327775	0.475916	5.17944	5.45121	5.68314	4.54975	5.03778	5.24925	4.75254	5.18673
ATXN7L3B	ataxin 7 like 3B [Source:VGNC Symbol;Acc:VGNC:108326]	protein_coding	-0.127631	0.338365	0.423847	-0.478453	0.00774067	0.0334998	-0.350822	0.0362025	0.10154	8.72127	8.4975	8.1887	8.64801	8.40372	7.98703	8.06641	8.12589
AUNIP	aurora kinase A and ninein interacting protein [Source:VGNC Symbol;Acc:VGNC:70140]	protein_coding	2.45073	3.03653e-05	0.000202947	1.32301	0.0113215	0.0442421	-1.12772	0.0219373	0.07184	-0.480684	-0.256189	-0.290427	1.98354	2.17702	1.55502	1.34434	0.355492
AURKA	aurora kinase A [Source:VGNC Symbol;Acc:VGNC:70052]	protein_coding	2.86139	8.93994e-08	4.11047e-06	1.61384	8.79188e-05	0.00133017	-1.24755	0.000567821	0.00576537	2.24966	2.07554	2.53236	5.01746	4.87558	5.67397	4.06204	3.31013
AURKB	aurora kinase B [Source:VGNC Symbol;Acc:VGNC:70050]	protein_coding	3.1154	5.50552e-07	1.24363e-05	2.33533	2.22939e-05	0.000525568	-0.780068	0.0336883	0.0969379	0.9922	1.71977	2.48743	4.62126	4.5612	5.13769	4.09811	3.37265
AVL9	AVL9 cell migration associated [Source:VGNC Symbol;Acc:VGNC:70144]	protein_coding	-0.718671	0.00538982	0.0129993	0.0365791	0.890595	0.93426	0.75525	0.0130977	0.0506476	3.7308	3.65775	2.65934	2.77054	2.90218	2.72636	3.31299	4.04507
AVPI1	arginine vasopressin induced 1 [Source:VGNC Symbol;Acc:VGNC:106017]	protein_coding	-1.2085	0.000131915	0.000631848	-0.31633	0.265417	0.423608	0.89217	0.00592339	0.029081	3.93769	3.28993	3.04771	2.21907	2.45283	2.29855	3.29756	3.17632
AXIN1	axin 1 [Source:VGNC Symbol;Acc:VGNC:70199]	protein_coding	-0.517981	0.0037211	0.00948825	-0.319309	0.108577	0.227359	0.198671	0.279848	0.425881	4.47866	4.94555	5.21673	4.06228	4.44401	4.61171	4.13329	4.76537
AXIN2	axin 2 [Source:VGNC Symbol;Acc:VGNC:104582]	protein_coding	-0.54457	0.02315	0.0446339	-0.100687	0.72166	0.820891	0.443883	0.120827	0.236847	4.25862	3.62222	4.32035	3.41264	3.42152	3.65095	3.53971	4.23653
AZI2	5-azacytidine induced 2 [Source:VGNC Symbol;Acc:VGNC:70115]	protein_coding	0.634179	9.29134e-05	0.000478062	0.209499	0.117549	0.240287	-0.42468	0.00547074	0.0275792	5.13015	5.07932	4.98583	5.72803	5.64471	5.8039	5.21758	5.36645
AZU1	azurocidin 1 [Source:VGNC Symbol;Acc:VGNC:70202]	protein_coding	-0.752218	0.00172095	0.00501997	-1.25869	0.00112155	0.00800333	-0.506471	0.0778757	0.173823	4.87663	5.17898	5.54743	4.40964	4.18409	4.92566	4.19287	3.22232
B3GALT2	beta-1,3-galactosyltransferase 2 [Source:VGNC Symbol;Acc:VGNC:70205]	protein_coding	1.75273	0.001899	0.00542584	3.53758	9.55609e-06	0.000302205	1.78485	0.00280811	0.0175301	-1.18446	-0.720239	-1.11143	0.95284	0.620175	-0.568996	2.18506	2.8053
B3GLCT	beta 3-glucosyltransferase [Source:VGNC Symbol;Acc:VGNC:106252]	protein_coding	3.42986	3.33177e-06	4.2233e-05	2.07911	0.000805186	0.00634268	-1.35075	0.0113345	0.0455983	-0.373388	-0.548431	1.37394	3.38062	2.86493	3.28262	1.80341	1.53112
B3GNT2	UDP-GlcNAc:betaGal beta-1,3-N-acetylglucosaminyltransferase 2 [Source:VGNC Symbol;Acc:VGNC:70075]	protein_coding	-2.59006	4.66659e-07	1.1303e-05	-0.824928	0.00980057	0.0398351	1.76513	4.96779e-05	0.00101277	5.71134	4.86042	5.23723	2.58882	2.73333	3.19616	4.42355	4.45454
B3GNT5	UDP-GlcNAc:betaGal beta-1,3-N-acetylglucosaminyltransferase 5 [Source:VGNC Symbol;Acc:VGNC:70077]	protein_coding	0.51265	0.00348447	0.00897489	-0.294346	0.185933	0.331885	-0.806996	0.00183271	0.0130493	3.58543	3.55314	3.37822	4.18871	3.84785	4.25334	3.41659	3.02882
B3GNT8	UDP-GlcNAc:betaGal beta-1,3-N-acetylglucosaminyltransferase 8 [Source:VGNC Symbol;Acc:VGNC:70122]	protein_coding	2.55089	2.11214e-05	0.000154986	1.96803	0.000407203	0.00381488	-0.582854	0.156519	0.283916	2.10871	1.42207	1.16154	4.55368	4.17397	2.9542	4.28961	3.05448
B3GNT9	UDP-GlcNAc:betaGal beta-1,3-N-acetylglucosaminyltransferase 9 [Source:VGNC Symbol;Acc:VGNC:99487]	protein_coding	1.82941	0.000134051	0.000640105	0.856437	0.0418459	0.114484	-0.972975	0.0215066	0.0709193	3.29141	3.96485	4.06908	5.47653	5.59628	5.67397	5.11571	3.80926
B3GNTL1	UDP-GlcNAc:betaGal beta-1,3-N-acetylglucosaminyltransferase like 1 [Source:VGNC Symbol;Acc:VGNC:70110]	protein_coding	0.464926	0.00457081	0.0112693	0.322538	0.0892155	0.19683	-0.142387	0.40461	0.550664	3.7368	3.83118	4.11411	4.25605	4.26971	4.59491	4.30513	3.86831
B4GALT1	beta-1,4-galactosyltransferase 1 [Source:VGNC Symbol;Acc:VGNC:104877]	protein_coding	0.910442	8.72202e-06	8.23755e-05	0.616707	0.000677385	0.00556425	-0.293735	0.0437308	0.115646	5.20563	5.25925	5.16773	6.18229	6.26899	5.8039	5.89511	5.85299
B4GALT2	beta-1,4-galactosyltransferase 2 [Source:VGNC Symbol;Acc:VGNC:70209]	protein_coding	0.628998	0.000674968	0.00232942	0.449722	0.0170635	0.0601328	-0.179277	0.273823	0.419717	4.78695	4.64936	5.01779	5.25196	5.41809	5.70561	5.36547	4.94069
B4GALT5	beta-1,4-galactosyltransferase 5 [Source:VGNC Symbol;Acc:VGNC:70212]	protein_coding	-0.845539	6.14342e-05	0.000347083	-0.514648	0.00619828	0.0283681	0.330891	0.0504106	0.127661	6.33392	6.29367	5.92559	5.38924	5.50238	5.04178	5.53621	6.01855
B4GAT1	beta-1,4-glucuronyltransferase 1 [Source:VGNC Symbol;Acc:VGNC:70078]	protein_coding	-0.834808	2.76107e-05	0.000189218	-0.166264	0.246583	0.403334	0.668543	0.000556441	0.00568336	5.47516	5.76811	6.04281	4.77475	4.9156	5.1143	5.4056	5.60214
B9D1	B9 domain containing 1 [Source:VGNC Symbol;Acc:VGNC:70118]	protein_coding	-0.400204	0.00880747	0.0197683	0.165516	0.277599	0.437238	0.56572	0.00277042	0.0173785	5.17503	5.37853	5.33559	5.0428	4.76366	4.82841	5.60048	5.29292
B9D2	B9 domain containing 2 [Source:NCBI gene (formerly Entrezgene);Acc:704873]	protein_coding	-0.433181	0.00420075	0.0104946	-0.0257462	0.86357	0.918014	0.407435	0.016937	0.0603147	4.9456	4.69283	5.25745	4.49234	4.37503	4.69289	4.84564	4.80369
BABAM2	BRISC and BRCA1 A complex member 2 [Source:VGNC Symbol;Acc:VGNC:70048]	protein_coding	-0.647607	0.000104827	0.000524259	-0.150916	0.249205	0.406082	0.496692	0.00231419	0.0152701	5.73551	5.53361	5.9001	5.08496	4.97361	5.14924	5.49285	5.53994
BACE1	beta-secretase 1 [Source:VGNC Symbol;Acc:VGNC:70215]	protein_coding	0.92125	2.54875e-05	0.000178536	0.539699	0.00622652	0.0284473	-0.381551	0.0314721	0.0925113	3.90609	4.40988	3.8734	4.90939	5.19488	4.97843	4.57198	4.79611
BACE2	beta-secretase 2 [Source:VGNC Symbol;Acc:VGNC:70216]	protein_coding	1.37675	3.50302e-06	4.38419e-05	0.734539	0.00179691	0.0113584	-0.642216	0.00419764	0.0230784	5.23348	4.96872	4.91124	6.62492	6.4961	6.04561	6.19274	5.47967
BAHCC1	BAH domain and coiled-coil containing 1 [Source:VGNC Symbol;Acc:VGNC:70151]	protein_coding	-0.870717	0.000552357	0.00197841	-0.60924	0.0449624	0.120766	0.261477	0.315036	0.462845	3.48206	3.69671	3.37822	2.33906	3.00278	3.24004	2.73584	3.17632
BAIAP2L1	BAR/IMD domain containing adaptor protein 2 like 1 [Source:VGNC Symbol;Acc:VGNC:70109]	protein_coding	-0.0631039	0.782401	0.832413	1.45273	0.000156582	0.00197803	1.51583	0.00012559	0.00195251	1.86754	2.12716	1.55905	1.86229	1.87372	1.92124	2.9873	3.86831
BAP1	BRCA1 associated protein 1 [Source:VGNC Symbol;Acc:VGNC:70225]	protein_coding	-0.379318	0.00936672	0.020816	-0.0160542	0.913637	0.947546	0.363264	0.0281073	0.0855089	4.91682	5.14339	5.53644	4.67266	4.7552	5.01677	5.01555	5.10315
BARD1	BRCA1 associated RING domain 1 [Source:VGNC Symbol;Acc:VGNC:70226]	protein_coding	1.46287	6.01871e-06	6.36011e-05	0.763645	0.00463383	0.022976	-0.699229	0.00673143	0.0315984	4.18153	3.3509	3.32813	5.40814	5.00249	4.67702	4.60369	4.38547
BASP1	brain abundant membrane attached signal protein 1 [Source:VGNC Symbol;Acc:VGNC:70228]	protein_coding	0.427768	0.00992498	0.0218521	-0.117884	0.518181	0.664629	-0.545653	0.00908866	0.0391541	4.88206	4.47109	4.98583	5.3333	5.09788	4.88478	4.76381	4.44487
BAZ1A	bromodomain adjacent to zinc finger domain 1A [Source:VGNC Symbol;Acc:VGNC:107997]	protein_coding	0.550197	0.0027972	0.0074642	0.460955	0.0239433	0.0758531	-0.0892414	0.609547	0.728385	4.01378	4.07409	3.58431	4.65329	4.59002	3.83388	4.38758	4.65231
BAZ1B	bromodomain adjacent to zinc finger domain 1B [Source:VGNC Symbol;Acc:VGNC:70231]	protein_coding	0.132588	0.253181	0.333748	-0.308538	0.033993	0.098229	-0.441126	0.00570341	0.0283444	6.96818	6.87444	6.77104	7.15392	6.91704	6.9452	6.46891	6.72358
BBLN	bublin coiled coil protein [Source:VGNC Symbol;Acc:VGNC:103244]	protein_coding	-1.38027	0.00402379	0.0101345	-0.125449	0.814435	0.885633	1.25483	0.0308657	0.0914902	3.23318	3.22033	5.58524	1.99896	2.05002	4.14211	2.8878	3.45201
BBOX1	gamma-butyrobetaine hydroxylase 1 [Source:VGNC Symbol;Acc:VGNC:70233]	protein_coding	-3.67672	8.49894e-05	0.000444986	-1.06567	0.120438	0.244613	2.61105	0.00237783	0.0155555	3.15468	2.18919	4.25483	-0.907652	-0.491289	0.6071	1.666	1.53112
BBS2	Bardet-Biedl syndrome 2 [Source:HGNC Symbol;Acc:HGNC:967]	protein_coding	-1.59435	1.41311e-06	2.37868e-05	-0.558198	0.0197591	0.0665233	1.03615	0.00033754	0.00395352	4.36317	4.87748	4.32035	2.78396	3.1699	3.24004	3.65314	4.47368
BBS7	Bardet-Biedl syndrome 7 [Source:HGNC Symbol;Acc:HGNC:18758]	protein_coding	0.701517	0.00171522	0.00500664	0.268424	0.284563	0.444749	-0.433093	0.0808667	0.178149	2.83489	2.54279	3.01641	3.5577	3.30583	3.24004	2.82462	3.17632
BBX	BBX high mobility group box domain containing [Source:VGNC Symbol;Acc:VGNC:82110]	protein_coding	-0.963098	0.000113393	0.000556703	-0.664508	0.00389217	0.020138	0.29859	0.12746	0.24615	7.95507	8.3264	7.54218	7.13855	7.16544	6.5773	7.10349	7.70472
BCAM	basal cell adhesion molecule [Source:VGNC Symbol;Acc:VGNC:108477]	protein_coding	-2.74527	1.92956e-06	2.91934e-05	0.805455	0.0151221	0.0548303	3.55073	5.61318e-07	5.00115e-05	7.42733	7.48113	8.43118	4.49778	5.07087	5.96292	7.93113	8.82385
BCAN	brevican [Source:VGNC Symbol;Acc:VGNC:70112]	protein_coding	4.20457	0.000138231	0.000654602	2.15913	0.0383239	0.107277	-2.04543	0.041429	0.111469	-3.21072	-1.40853	-1.80882	1.41047	1.35235	1.063	-0.430082	-1.31881
BCAP29	B cell receptor associated protein 29 [Source:VGNC Symbol;Acc:VGNC:70119]	protein_coding	0.507244	0.0027179	0.00728104	0.208503	0.196947	0.345036	-0.298742	0.0743016	0.167927	5.56051	5.34758	5.117	6.17721	5.83168	5.44004	5.86925	5.43153
BCAP31	B cell receptor associated protein 31 [Source:VGNC Symbol;Acc:VGNC:70084]	protein_coding	-0.475064	0.00677615	0.0158163	-0.176508	0.291239	0.451945	0.298556	0.0909374	0.193819	7.40537	6.95654	7.6262	6.84464	6.70988	7.02261	7.38379	6.75716
BCAR1	BCAR1 scaffold protein, Cas family member [Source:VGNC Symbol;Acc:VGNC:70234]	protein_coding	-0.136524	0.374005	0.46079	0.560557	0.00824164	0.0350479	0.697081	0.00216613	0.0146039	4.61194	5.09399	5.0019	4.48825	4.7937	5.34278	5.1201	5.68249
BCAR3	BCAR3 adaptor protein, NSP family member [Source:VGNC Symbol;Acc:VGNC:70235]	protein_coding	-3.47471	1.07704e-08	1.32546e-06	-1.43618	4.76504e-05	0.000860494	2.03852	3.44026e-06	0.000162133	4.53483	4.65816	4.26817	1.04488	1.4052	0.310524	2.82462	3.59872
BCAS3	BCAS3 microtubule associated cell migration factor [Source:VGNC Symbol;Acc:VGNC:70073]	protein_coding	1.29652	3.28909e-06	4.19407e-05	1.49478	2.80049e-06	0.00013917	0.19826	0.244922	0.390035	4.27521	4.46358	4.73023	5.52461	5.64196	6.31031	5.72679	5.98559
BCAT2	branched chain amino acid transaminase 2 [Source:VGNC Symbol;Acc:VGNC:70237]	protein_coding	-2.49302	4.59519e-08	2.82496e-06	-0.905359	0.000917659	0.00699894	1.58766	1.05609e-05	0.000345789	5.6411	5.88517	6.20426	3.14446	3.71809	3.0559	4.93808	4.9199
BCHE	butyrylcholinesterase [Source:VGNC Symbol;Acc:VGNC:70238]	protein_coding	2.25209	1.34757e-06	2.31199e-05	2.14526	5.74045e-06	0.000215741	-0.106822	0.679152	0.781356	1.72993	2.07554	2.29223	4.45368	4.09574	3.80496	4.10698	4.14398
BCKDHB	branched chain keto acid dehydrogenase E1 subunit beta [Source:VGNC Symbol;Acc:VGNC:70239]	protein_coding	-0.498455	0.00440869	0.0109277	0.0405863	0.802064	0.878189	0.539041	0.0065433	0.030975	5.26081	6.00296	5.58524	4.97423	5.32401	5.02933	5.45162	5.91733
BCL10	BCL10 immune signaling adaptor [Source:VGNC Symbol;Acc:VGNC:70240]	protein_coding	-0.529203	0.000457224	0.00169576	-0.414666	0.00644758	0.0291729	0.114537	0.364358	0.512292	6.45077	6.09899	6.13675	5.79638	5.68623	5.59169	5.88224	5.81598
BCL11A	BCL11 transcription factor A [Source:VGNC Symbol;Acc:VGNC:70055]	protein_coding	-0.516882	0.00452703	0.0111805	0.231664	0.233874	0.388507	0.748546	0.00170673	0.0124463	4.06714	4.06088	4.58848	3.47187	3.57549	4.50785	4.25009	4.32351
BCL11B	BCL11 transcription factor B [Source:VGNC Symbol;Acc:VGNC:70056]	protein_coding	-1.92451	0.000189556	0.00084302	-1.18971	0.0266077	0.0819661	0.734805	0.12237	0.239096	1.43749	1.70286	0.769534	-0.598231	0.248218	-1.35458	-0.430082	1.45611
BCL2	BCL2 apoptosis regulator [Source:VGNC Symbol;Acc:VGNC:104216]	protein_coding	-0.74391	0.000439951	0.00164629	-1.19039	0.000236742	0.00261043	-0.44648	0.0493851	0.125974	5.53319	4.8393	5.23723	4.67626	4.14577	4.64473	4.13329	3.82425
BCL2L1	BCL2 like 1 [Source:VGNC Symbol;Acc:VGNC:70243]	protein_coding	-0.719399	0.00165287	0.00486186	0.411252	0.0623853	0.152736	1.13065	0.000177934	0.00253526	4.38243	4.61362	4.69113	3.59623	4.04113	3.86224	4.44472	5.48911
BCL6	BCL6 transcription repressor [Source:VGNC Symbol;Acc:VGNC:70036]	protein_coding	-2.42749	4.80697e-07	1.14195e-05	-1.21535	0.00204065	0.0124984	1.21214	0.00145365	0.0110865	4.05278	4.27909	4.32035	1.73912	1.67284	2.59736	2.34368	3.6501
BCL7A	BAF chromatin remodeling complex subunit BCL7A [Source:VGNC Symbol;Acc:VGNC:70038]	protein_coding	-0.728883	0.000574159	0.00204128	-0.178753	0.329844	0.492333	0.550131	0.00978208	0.0412336	5.67431	5.22857	5.44539	4.98588	4.46075	4.67702	5.19694	5.37156
BCL7C	BAF chromatin remodeling complex subunit BCL7C [Source:VGNC Symbol;Acc:VGNC:70040]	protein_coding	1.18913	1.89889e-05	0.000143312	0.769341	0.00150405	0.00993454	-0.419784	0.0413356	0.111333	7.14835	7.01251	7.45297	8.3239	8.20006	8.63478	8.29092	7.48414
BCL9L	BCL9 like [Source:VGNC Symbol;Acc:VGNC:70113]	protein_coding	0.601032	0.00498935	0.0121396	0.00800575	0.974069	0.985777	-0.593026	0.0253103	0.0793265	3.12754	3.25555	2.88399	3.75454	3.79931	3.4414	2.73584	3.76333
BCLAF3	BCLAF1 and THRAP3 family member 3 [Source:VGNC Symbol;Acc:VGNC:70139]	protein_coding	-1.041	1.17608e-05	0.000100853	-1.15859	0.000284497	0.00295339	-0.11759	0.561595	0.68779	3.97877	3.918	3.82003	3.09149	2.7055	2.72636	2.96794	2.57654
BCORL1	BCL6 corepressor like 1 [Source:VGNC Symbol;Acc:VGNC:70131]	protein_coding	-0.322238	0.0334907	0.0608947	-0.898609	0.000747242	0.0059918	-0.576371	0.00853531	0.0374894	4.95335	4.80008	4.43128	4.55629	4.59382	3.80496	4.12458	3.82425
BCR	BCR activator of RhoGEF and GTPase [Source:VGNC Symbol;Acc:VGNC:97739]	protein_coding	-1.2501	0.00108047	0.00343789	-0.996773	0.0625904	0.153122	0.253331	0.572941	0.697404	1.1444	1.01948	1.6434	0.0311784	-0.367913	1.24629	-0.237999	0.355492
BDH1	3-hydroxybutyrate dehydrogenase 1 [Source:VGNC Symbol;Acc:VGNC:70042]	protein_coding	-1.57345	0.000146122	0.00068447	-0.336519	0.359998	0.521185	1.23693	0.00424482	0.0231985	2.29915	2.45462	3.45024	1.21301	0.734732	0.852983	1.96837	2.26112
BDP1	B double prime 1, subunit of RNA polymerase III transcription initiation factor IIIB [Source:VGNC Symbol;Acc:VGNC:70066]	protein_coding	0.179074	0.219123	0.297005	-0.416236	0.0265032	0.0818028	-0.595311	0.00385943	0.0218617	6.60879	6.44816	5.88719	6.72482	6.47719	6.32056	5.95779	6.10088
BEGAIN	brain enriched guanylate kinase associated [Source:VGNC Symbol;Acc:VGNC:70124]	protein_coding	1.66395	1.14913e-05	9.95966e-05	1.07426	0.00270385	0.0153764	-0.589692	0.0473887	0.122326	1.8455	1.24649	1.87036	3.13053	3.27776	3.24004	2.82462	2.30453
BEND6	BEN domain containing 6 [Source:VGNC Symbol;Acc:VGNC:70355]	protein_coding	0.855349	0.0015518	0.00461588	-0.530104	0.16815	0.309428	-1.38545	0.0016427	0.0121571	2.14526	2.7297	2.95172	3.53407	3.24914	3.40332	2.15113	1.67037
BEND7	BEN domain containing 7 [Source:VGNC Symbol;Acc:VGNC:100300]	protein_coding	-0.96417	0.000678647	0.00234087	0.88538	0.00212126	0.0128585	1.84955	7.98692e-06	0.000282946	2.1984	1.99448	1.93872	1.14532	1.22094	0.6071	2.78092	3.17632
BEST4	bestrophin 4 [Source:VGNC Symbol;Acc:VGNC:106324]	protein_coding	-0.426827	0.0770867	0.123293	1.01859	0.0028879	0.0161468	1.44542	0.000217151	0.00286887	1.8455	1.55992	2.00399	1.42196	1.00964	2.1222	2.56598	2.8053
BEX1	brain expressed X-linked 1 [Source:HGNC Symbol;Acc:HGNC:1036]	protein_coding	-1.16132	1.75396e-05	0.000135772	-0.0115176	0.948475	0.969486	1.1498	6.14806e-05	0.00117229	9.27874	8.4541	9.17167	7.94646	7.46184	8.03296	8.94697	8.83314
BEX2	brain expressed X-linked 2 [Source:HGNC Symbol;Acc:HGNC:30933]	protein_coding	-1.21673	2.86353e-06	3.82374e-05	-0.262683	0.101863	0.216812	0.954045	7.14842e-05	0.00129995	8.12939	7.49777	7.84347	6.95031	6.42856	6.40971	7.7375	7.4386
BEX4	brain expressed X-linked 4 [Source:HGNC Symbol;Acc:HGNC:25475]	protein_coding	-0.569948	0.000126912	0.000611723	-0.316471	0.0145744	0.0533517	0.253477	0.0409999	0.110728	8.52245	8.25406	8.26723	7.92151	7.73946	7.67368	8.1717	7.95339
BFSP1	beaded filament structural protein 1 [Source:VGNC Symbol;Acc:VGNC:70244]	protein_coding	-0.664144	0.0209001	0.0410654	0.014357	0.968338	0.981569	0.678501	0.0672003	0.156431	0.521977	1.01948	1.46946	0.146465	0.286284	0.852983	0.667055	0.899273
BGLAP	bone gamma-carboxyglutamate protein [Source:NCBI gene (formerly Entrezgene);Acc:718296]	protein_coding	0.790183	0.000264214	0.00109415	0.406528	0.0358137	0.102035	-0.383656	0.0446795	0.117255	5.76223	5.32151	5.4336	6.58108	6.00506	6.33581	6.35429	5.46061
BGN	biglycan [Source:VGNC Symbol;Acc:VGNC:70246]	protein_coding	4.33469	5.0217e-06	5.6249e-05	2.86864	0.000185376	0.00222968	-1.46605	0.011562	0.0462694	2.24966	3.0027	3.58431	6.61369	7.10881	8.02358	5.95779	5.08459
BHLHE40	basic helix-loop-helix family member e40 [Source:VGNC Symbol;Acc:VGNC:110381]	protein_coding	-1.05114	0.0346581	0.0627009	3.17691	4.14381e-06	0.000176739	4.22805	2.03217e-06	0.000116589	1.46667	2.52365	2.06643	0.749025	1.83572	-1.35458	4.69483	5.87835
BICC1	BicC family RNA binding protein 1 [Source:VGNC Symbol;Acc:VGNC:70348]	protein_coding	2.58403	1.13882e-05	9.89008e-05	2.36207	5.38187e-05	0.00093075	-0.221954	0.546007	0.675721	1.93172	1.46282	1.79861	4.25444	4.08228	4.48979	3.47261	4.601
BICD1	BICD cargo adaptor 1 [Source:VGNC Symbol;Acc:VGNC:70249]	protein_coding	-0.854297	0.0014676	0.00441917	0.231297	0.380305	0.542111	1.08559	0.0012209	0.00982632	2.93222	2.55226	2.48743	1.84532	1.77007	2.21307	2.66548	3.22232
BICD2	BICD cargo adaptor 2 [Source:VGNC Symbol;Acc:VGNC:70333]	protein_coding	0.344666	0.0151006	0.0311179	-0.235649	0.187127	0.333098	-0.580315	0.00410558	0.02272	4.05278	4.24737	4.22776	4.50049	4.50177	4.56072	3.67719	4.21395
BICDL1	BICD family like cargo adaptor 1 [Source:HGNC Symbol;Acc:HGNC:28095]	protein_coding	-1.94453	0.00121384	0.00379337	-0.731395	0.285852	0.445797	1.21313	0.0728199	0.165414	0.951504	0.376176	1.55905	-1.37974	-0.941062	0.6071	-0.913713	0.781318
BID	BH3 interacting domain death agonist [Source:VGNC Symbol;Acc:VGNC:70250]	protein_coding	0.2349	0.107136	0.162623	0.598616	0.00403286	0.0206762	0.363715	0.0446412	0.117217	3.92197	4.46859	4.28139	4.3402	4.47111	4.76975	4.65906	4.92686
BIK	BCL2 interacting killer [Source:VGNC Symbol;Acc:VGNC:107772]	protein_coding	-5.16733	9.6214e-08	4.26727e-06	-2.40913	0.000131233	0.00177247	2.7582	6.10289e-05	0.00116539	2.45285	2.30577	2.23901	-2.22248	-1.90619	-3.21072	0.220359	-0.251293
BIN1	bridging integrator 1 [Source:VGNC Symbol;Acc:VGNC:70251]	protein_coding	-0.768299	0.0003354	0.00132909	-0.298277	0.0978956	0.21078	0.470022	0.0171415	0.0606961	6.76741	7.43227	7.42941	6.30097	6.48284	6.54268	6.87703	6.82581
BIN3	bridging integrator 3 [Source:VGNC Symbol;Acc:VGNC:70252]	protein_coding	-0.429555	0.00575273	0.013741	-0.170025	0.302468	0.464283	0.25953	0.117329	0.232151	4.7956	4.82959	4.92815	4.18703	4.5995	4.52569	4.66508	4.60968
BIRC2	baculoviral IAP repeat containing 2 [Source:VGNC Symbol;Acc:VGNC:97740]	protein_coding	-0.34162	0.0135146	0.0283635	-0.429676	0.00876659	0.0367025	-0.0880566	0.520544	0.654354	6.5124	6.55861	6.1331	6.23981	6.13199	5.75181	5.98453	6.16999
BIRC3	baculoviral IAP repeat containing 3 [Source:VGNC Symbol;Acc:VGNC:107426]	protein_coding	-1.50677	0.0223202	0.0432914	3.7769	1.38618e-05	0.000381598	5.28367	2.57311e-06	0.000136041	0.822035	0.145326	-1.80882	-1.09143	-1.46567	-1.35458	3.51324	4.10768
BLM	BLM RecQ like helicase [Source:VGNC Symbol;Acc:VGNC:70254]	protein_coding	0.83682	1.74915e-05	0.000135481	0.319881	0.0518236	0.13388	-0.516938	0.00394796	0.0221598	3.7897	3.86957	3.68725	4.71763	4.5995	4.54331	4.13329	4.15588
BLOC1S4	biosis of lysosomal organelles complex 1 subunit 4 [Source:VGNC Symbol;Acc:VGNC:106548]	protein_coding	-0.318445	0.00609107	0.0144355	-0.211009	0.0751978	0.174079	0.107436	0.336043	0.48472	6.30695	6.26732	6.35257	5.99885	6.02278	5.90957	6.15685	6.03153
BLVRA	biliverdin reductase A [Source:VGNC Symbol;Acc:VGNC:70256]	protein_coding	0.0889728	0.393202	0.480036	0.445287	0.00274621	0.0155355	0.356314	0.010653	0.0436695	6.17949	6.28731	6.43475	6.19239	6.39846	6.61111	6.62383	6.74736
BLVRB	biliverdin reductase B [Source:VGNC Symbol;Acc:VGNC:70257]	protein_coding	0.655424	0.00573924	0.0137166	1.20781	0.000181055	0.00219193	0.552389	0.0256678	0.0799637	5.43881	4.86803	4.77765	6.19574	5.60572	5.01677	6.78462	5.92777
BMI1	NA	NA	-0.364947	0.0037577	0.0095609	-0.211433	0.0836143	0.18835	0.153514	0.196582	0.33323	7.61615	7.49685	7.29244	7.22696	7.16352	6.90487	7.32794	7.31004
BMP1	bone morphotic protein 1 [Source:VGNC Symbol;Acc:VGNC:70259]	protein_coding	0.864966	0.00737252	0.0170183	-0.0252204	0.957412	0.974573	-0.890186	0.0597854	0.143925	1.93172	1.52186	3.24957	2.52633	2.72642	4.16505	1.84645	1.37699
BMP2	bone morphotic protein 2 [Source:VGNC Symbol;Acc:VGNC:70261]	protein_coding	-1.32402	0.00114626	0.00361969	0.103077	0.758702	0.847866	1.42709	0.00161091	0.011956	3.25006	3.27856	3.70698	1.80202	2.66273	0.310524	3.20137	3.7788
BMP4	bone morphotic protein 4 [Source:VGNC Symbol;Acc:VGNC:70263]	protein_coding	-0.000604549	0.998048	0.99851	1.49129	0.000329382	0.00327765	1.49189	0.000378485	0.00428597	4.51751	4.96341	5.25074	4.65573	4.65147	5.8039	5.72391	6.76301
BMP5	bone morphotic protein 5 [Source:VGNC Symbol;Acc:VGNC:70264]	protein_coding	1.14334	0.00213428	0.0059653	-0.0930231	0.845089	0.906068	-1.23636	0.015664	0.0573211	0.9922	0.376176	1.37394	1.87905	1.98206	1.4089	1.15188	-0.0195075
BMP7	bone morphotic protein 7 [Source:VGNC Symbol;Acc:VGNC:70266]	protein_coding	1.69755	0.0398602	0.0706531	3.90462	0.000528506	0.00459907	2.20706	0.0173831	0.0612139	0.822035	1.98052	1.79861	3.43549	3.74225	-0.568996	5.05737	6.09471
BMPR1B	bone morphotic protein receptor type 1B [Source:VGNC Symbol;Acc:VGNC:70267]	protein_coding	-3.32991	9.59638e-07	1.81645e-05	-0.498352	0.110037	0.229179	2.83156	4.85911e-06	0.000201288	3.55858	4.17257	2.8489	0.146465	0.986706	0.310524	3.04387	3.61605
BMPR2	bone morphotic protein receptor type 2 [Source:VGNC Symbol;Acc:VGNC:70268]	protein_coding	0.376538	0.030128	0.0557309	-0.155491	0.398145	0.558514	-0.532029	0.0123682	0.0486103	5.85065	6.13961	5.40368	6.23045	6.28083	6.10614	5.45511	6.09162
BMT2	base methyltransferase of 25S rRNA 2 homolog [Source:VGNC Symbol;Acc:VGNC:70398]	protein_coding	-0.797728	8.45765e-05	0.000444465	-0.750376	0.000953232	0.0071665	0.0473518	0.768803	0.8475	5.27942	5.42438	4.93654	4.51665	4.54755	4.0951	4.35068	4.86297
BNC2	basonuclin 2 [Source:VGNC Symbol;Acc:VGNC:70448]	protein_coding	-0.00796759	0.958004	0.967917	-0.740727	0.00272806	0.0154598	-0.73276	0.00238349	0.0155846	5.55373	6.15213	5.65293	5.717	5.78924	5.94977	5.1201	4.98805
BNIP1	BCL2 interacting protein 1 [Source:VGNC Symbol;Acc:VGNC:70271]	protein_coding	0.837978	0.00439363	0.0109009	0.23792	0.489632	0.639718	-0.600058	0.0825671	0.180928	0.9922	0.782504	0.229568	1.63438	1.52147	1.68769	1.21893	0.781318
BNIP3	BCL2 interacting protein 3 [Source:VGNC Symbol;Acc:VGNC:70273]	protein_coding	-0.515133	0.00922933	0.0205473	0.594099	0.00818964	0.0348955	1.10923	0.000119042	0.00187774	7.20463	7.79593	7.54218	7.06283	7.25784	6.62358	7.82484	8.49136
BOC	BOC cell adhesion associated, onco regulated [Source:VGNC Symbol;Acc:VGNC:70332]	protein_coding	3.31268	2.99788e-06	3.93029e-05	1.68083	0.00307853	0.0169568	-1.63185	0.0032917	0.0195601	-1.18446	-0.631779	0.229568	2.43289	2.56547	2.29855	0.84738	0.652852
BOK	BCL2 family apoptosis regulator BOK [Source:VGNC Symbol;Acc:VGNC:104511]	protein_coding	0.983343	3.31598e-05	0.000216599	1.65747	9.74255e-07	7.07488e-05	0.674127	0.00167645	0.0123505	3.4532	3.53891	4.03825	4.32345	4.68034	4.93904	5.04357	5.32489
BOP1	BOP1 ribosomal biosis factor [Source:VGNC Symbol;Acc:VGNC:70315]	protein_coding	0.327051	0.0358197	0.0644337	0.685602	0.00166555	0.0107601	0.358551	0.0479886	0.123383	4.14139	4.64051	4.85928	4.63613	4.84562	5.20566	5.05278	5.1515
BORA	BORA aurora kinase A activator [Source:VGNC Symbol;Acc:VGNC:70376]	protein_coding	2.24596	8.82541e-06	8.29205e-05	1.12029	0.0117917	0.0456802	-1.12567	0.008953	0.038682	0.909625	0.288217	1.16154	2.92385	2.52624	3.6831	1.80341	1.37699
BORCS6	BLOC-1 related complex subunit 6 [Source:VGNC Symbol;Acc:VGNC:70391]	protein_coding	-0.415625	0.00800479	0.0182088	0.153913	0.383594	0.544986	0.569539	0.00541269	0.0273786	3.29141	3.22033	3.30242	2.86615	2.87746	2.6633	3.49982	3.31013
BORCS7	BLOC-1 related complex subunit 7 [Source:VGNC Symbol;Acc:VGNC:100302]	protein_coding	-0.385755	0.00514141	0.0124722	-0.131768	0.310991	0.473276	0.253986	0.0678895	0.157336	6.57904	6.44562	6.60744	6.33441	6.10562	5.95636	6.57987	6.25819
BPGM	bisphosphoglycerate mutase [Source:VGNC Symbol;Acc:VGNC:70275]	protein_coding	-1.12114	8.56359e-05	0.000447183	0.764112	0.0024082	0.0140628	1.88526	2.22318e-06	0.000122248	4.32385	4.13524	3.94162	3.2832	2.87121	2.78678	4.74118	5.238
BPHL	biphenyl hydrolase like [Source:VGNC Symbol;Acc:VGNC:70276]	protein_coding	-0.506677	0.0182281	0.036569	-0.184929	0.387834	0.549579	0.321748	0.149157	0.274362	6.01519	6.90109	6.61006	5.41678	6.52026	6.07012	5.88998	6.70951
BPNT1	3'(2'), 5'-bisphosphate nucleotidase 1 [Source:VGNC Symbol;Acc:VGNC:99851]	protein_coding	-0.444502	0.00341309	0.00881557	-0.148895	0.341131	0.503082	0.295607	0.067334	0.156573	4.47507	4.74951	4.65094	4.12863	4.33245	3.86224	4.45865	4.52045
BRAP	BRCA1 associated protein [Source:VGNC Symbol;Acc:VGNC:70278]	protein_coding	-0.656818	0.000199656	0.000876944	-0.474719	0.0128731	0.0487765	0.182098	0.250985	0.396911	4.61845	4.55357	4.65094	3.97917	3.85736	4.0951	3.95795	4.29151
BRAT1	BRCA1 associated ATM activator 1 [Source:VGNC Symbol;Acc:VGNC:70362]	protein_coding	-0.396485	0.0189373	0.037793	-0.120194	0.504396	0.65276	0.276291	0.13547	0.2574	5.06487	5.43722	5.73211	4.69058	4.99676	5.55741	5.15047	5.12147
BRCA1	BRCA1 DNA repair associated [Source:VGNC Symbol;Acc:VGNC:99124]	protein_coding	1.92123	2.91869e-06	3.86161e-05	1.61768	4.49082e-05	0.000831828	-0.303548	0.224716	0.366927	3.32366	3.4301	4.25483	5.56014	5.49223	5.04178	4.97249	5.29292
BRCA2	BRCA2 DNA repair associated [Source:VGNC Symbol;Acc:VGNC:70279]	protein_coding	3.0186	1.22107e-08	1.41361e-06	2.2807	4.51027e-07	4.53334e-05	-0.737899	0.00457726	0.0243532	1.82311	1.90859	1.93872	4.97227	4.90187	4.50785	4.10698	4.23653
BRD3	bromodomain containing 3 [Source:VGNC Symbol;Acc:VGNC:70281]	protein_coding	-0.520225	0.000768525	0.00259497	-0.479986	0.0031196	0.017132	0.0402393	0.754158	0.83719	7.52418	7.60917	7.34534	6.98896	7.0958	6.81707	6.85349	7.27774
BRI3BP	BRI3 binding protein [Source:VGNC Symbol;Acc:VGNC:70307]	protein_coding	0.520707	0.00729209	0.0168567	0.940106	0.000549216	0.00471286	0.419399	0.0471367	0.121869	3.25006	3.39368	3.64695	4.06411	3.82863	3.47851	4.25009	4.40554
BRINP1	BMP/retinoic acid inducible neural specific 1 [Source:VGNC Symbol;Acc:VGNC:104880]	protein_coding	-2.17799	5.07002e-06	5.65244e-05	-0.983229	0.0135565	0.0504868	1.19476	0.00346626	0.0202905	4.10009	4.59311	3.74566	1.96795	2.07198	3.00594	2.80293	3.8827
BRINP3	BMP/retinoic acid inducible neural specific 3 [Source:VGNC Symbol;Acc:VGNC:70363]	protein_coding	2.08993	0.0223502	0.0433237	1.19949	0.1995	0.348285	-0.890438	0.327662	0.475911	0.866495	2.13978	0.432848	4.13911	3.71111	-0.0632251	3.41659	2.26112
BRIP1	BRCA1 interacting helicase 1 [Source:VGNC Symbol;Acc:VGNC:70352]	protein_coding	3.13342	2.30019e-06	3.27496e-05	2.22036	0.000147131	0.00190009	-0.913058	0.0356074	0.100454	-0.373388	0.145326	1.6434	3.17194	3.21993	3.40332	1.80341	2.67905
BRIX1	biosis of ribosomes BRX1 [Source:VGNC Symbol;Acc:VGNC:84285]	protein_coding	0.542434	0.00093672	0.00306241	0.345765	0.0292948	0.0880066	-0.196669	0.178363	0.312395	5.54007	5.73314	5.61688	6.18018	6.14046	6.22007	6.15899	5.77026
BRMS1	BRMS1 transcriptional repressor and anoikis regulator [Source:VGNC Symbol;Acc:VGNC:70334]	protein_coding	-0.433251	0.00156736	0.0046547	0.175011	0.165033	0.305689	0.608262	0.000393997	0.004423	5.49653	5.32151	5.33559	4.93066	4.98523	4.96542	5.52301	5.62373
BRMS1L	BRMS1 like transcriptional repressor [Source:VGNC Symbol;Acc:VGNC:70353]	protein_coding	0.679986	0.000181639	0.000813237	0.389602	0.0234177	0.0747544	-0.290383	0.0689235	0.159071	4.51402	4.37828	3.95818	5.16234	5.00819	4.76975	4.94305	4.63541
BRPF3	bromodomain and PHD finger containing 3 [Source:VGNC Symbol;Acc:VGNC:70309]	protein_coding	-1.18084	2.85668e-06	3.81852e-05	-0.889256	0.00022756	0.00254357	0.29158	0.0880972	0.189651	5.48053	6.00641	5.66811	4.44667	4.61641	4.66097	4.57838	5.13356
BRWD3	bromodomain and WD repeat domain containing 3 [Source:VGNC Symbol;Acc:VGNC:70337]	protein_coding	-0.174452	0.253531	0.334108	-0.61423	0.0130435	0.0492635	-0.439778	0.0450613	0.118009	4.64422	4.58852	4.09926	4.39369	4.2956	4.35661	3.71251	4.25878
BSCL2	BSCL2 lipid droplet biosis associated, seipin [Source:VGNC Symbol;Acc:VGNC:99553]	protein_coding	0.348025	0.00936769	0.020816	0.6311	0.000436169	0.00399673	0.283075	0.045268	0.118383	6.14155	6.04969	6.39273	6.51288	6.3716	6.75415	6.91796	6.57418
BSG	basigin [Source:VGNC Symbol;Acc:VGNC:108480]	protein_coding	-0.437697	0.00253966	0.00688897	0.304715	0.0350282	0.100477	0.742412	0.000148909	0.0022248	8.29433	8.23745	8.72168	7.91275	7.93223	8.10888	8.70498	8.60368
BST1	bone marrow stromal cell antigen 1 [Source:VGNC Symbol;Acc:VGNC:70285]	protein_coding	1.63498	3.32938e-05	0.000217365	0.895871	0.00872965	0.036593	-0.739112	0.0206791	0.0691499	4.35148	3.63565	4.17206	5.87789	5.48611	5.4954	5.63157	4.05781
BST2	bone marrow stromal cell antigen 2 [Source:VGNC Symbol;Acc:VGNC:70286]	protein_coding	-2.28088	0.00282212	0.00751984	-1.69776	0.0276161	0.0843113	0.583121	0.363721	0.511997	7.30496	6.46581	9.03344	4.64963	5.31253	6.33581	6.01314	4.88458
BTBD10	BTB domain containing 10 [Source:VGNC Symbol;Acc:VGNC:70361]	protein_coding	0.610869	0.000197953	0.000871827	0.0459074	0.741738	0.835239	-0.564962	0.00156433	0.0117175	4.91418	4.76792	4.85928	5.52128	5.38778	5.44942	5.10689	4.62688
BTBD16	BTB domain containing 16 [Source:VGNC Symbol;Acc:VGNC:70397]	protein_coding	-1.91506	0.000122089	0.00059178	2.09451	7.56085e-06	0.000260037	4.00957	1.27562e-07	2.06746e-05	1.03178	1.31486	1.55905	-0.598231	-0.254262	-1.35458	2.96794	3.68337
BTBD17	BTB domain containing 17 [Source:VGNC Symbol;Acc:VGNC:104583]	protein_coding	2.55059	0.000726526	0.00247573	1.78007	0.016485	0.0586244	-0.770519	0.236	0.379838	-0.373388	0.575132	0.229568	2.98322	2.4275	2.6633	2.8878	0.652852
BTBD7	BTB domain containing 7 [Source:VGNC Symbol;Acc:VGNC:107998]	protein_coding	0.636164	0.000363412	0.00141332	0.223288	0.144086	0.276623	-0.412876	0.0147737	0.0549186	5.73251	5.67905	5.41572	6.48063	6.16875	6.1002	5.79155	6.0283
BTBD9	BTB domain containing 9 [Source:VGNC Symbol;Acc:VGNC:70360]	protein_coding	-0.66908	0.0258897	0.0491344	-1.02651	0.0346396	0.099631	-0.357428	0.376339	0.524126	1.55081	1.42207	1.6434	1.01485	0.986706	-0.568996	0.460927	0.652852
BTC	betacellulin [Source:VGNC Symbol;Acc:VGNC:106554]	protein_coding	-2.36066	0.000180736	0.000810034	-0.0407762	0.925763	0.9547	2.31988	0.000420865	0.00462452	3.20748	2.18919	2.29223	1.05966	-0.698718	1.063	2.54	2.61152
BTD	biotinidase [Source:VGNC Symbol;Acc:VGNC:70287]	protein_coding	-0.725267	4.52934e-05	0.000275845	-0.189062	0.196671	0.344668	0.536205	0.00226324	0.015018	4.45338	4.64494	4.68119	3.80367	3.87308	3.97039	4.25808	4.49257
BTF3L4	basic transcription factor 3 like 4 [Source:VGNC Symbol;Acc:VGNC:99852]	protein_coding	-0.291873	0.0216419	0.0422286	-0.0578365	0.644328	0.764411	0.234036	0.0851772	0.184993	7.82206	7.56803	7.34534	7.49734	7.19419	7.16599	7.63843	7.52141
BTG3	BTG anti-proliferation factor 3 [Source:VGNC Symbol;Acc:VGNC:70289]	protein_coding	2.12129	2.95249e-08	2.27869e-06	1.83163	3.48385e-07	4.10651e-05	-0.289664	0.096118	0.20139	4.45701	4.54648	4.85044	6.87055	6.55964	6.64822	6.61452	6.14035
BTN3A1	NA	NA	-0.809096	2.205e-05	0.000159651	-0.552944	0.00168458	0.010856	0.256152	0.074245	0.167857	5.728	6.08438	5.76543	5.01272	5.23679	4.78464	5.26197	5.46061
BTNL8	butyrophilin like 8 [Source:VGNC Symbol;Acc:VGNC:110483]	protein_coding	-1.7437	0.000164289	0.000751381	-0.917174	0.0641787	0.155886	0.82653	0.0726433	0.165128	1.52331	1.40126	1.37394	-0.598231	0.323373	-0.0632251	0.667055	0.355492
BTRC	beta-transducin repeat containing E3 ubiquitin protein ligase [Source:VGNC Symbol;Acc:VGNC:100303]	protein_coding	0.46328	0.0116039	0.024972	0.155238	0.466286	0.620216	-0.308042	0.144936	0.269347	3.74277	3.52935	3.70698	4.20376	4.07686	3.77545	3.57852	4.10768
BUB1	BUB1 mitotic checkpoint serine/threonine kinase [Source:VGNC Symbol;Acc:VGNC:70292]	protein_coding	3.18204	9.6759e-08	4.26727e-06	1.88179	5.34894e-05	0.000929683	-1.30025	0.000871358	0.00778602	1.72993	2.22516	2.91825	5.10737	5.24286	6.00803	4.07114	3.63318
BUB1B	BUB1 mitotic checkpoint serine/threonine kinase B [Source:VGNC Symbol;Acc:VGNC:70293]	protein_coding	2.79506	8.872e-08	4.10837e-06	1.72167	3.99475e-05	0.000768486	-1.07339	0.00135147	0.0105498	1.95249	2.51399	3.56282	5.25438	5.13877	5.51339	4.01566	4.13198
BUB3	BUB3 mitotic checkpoint protein [Source:VGNC Symbol;Acc:VGNC:100304]	protein_coding	0.695	2.85729e-05	0.000193865	0.0871415	0.451934	0.60805	-0.607858	0.000276097	0.00341918	6.31098	6.33267	6.54302	7.05962	6.9552	7.25422	6.49111	6.35169
BUD23	BUD23 rRNA methyltransferase and ribosome maturation factor [Source:VGNC Symbol;Acc:VGNC:70325]	protein_coding	-0.740597	3.77236e-05	0.000239761	-0.074306	0.546517	0.688042	0.666291	0.000248918	0.00316729	7.34969	7.21542	6.9638	6.59605	6.52723	6.12381	7.21341	7.15563
C10H20orf27	NA	NA	1.25099	0.00161163	0.00476534	0.486937	0.170807	0.312632	-0.76405	0.0435785	0.115338	4.97889	5.09236	5.73211	6.58523	6.46116	6.25257	6.26986	4.95438
C10H22orf15	chromosome 10 C22orf15 homolog [Source:VGNC Symbol;Acc:VGNC:70316]	protein_coding	0.367661	0.0973089	0.150185	1.12372	0.00147895	0.00982378	0.756057	0.0128296	0.0498498	1.5778	1.66843	2.73817	2.11675	1.98206	3.0559	2.75855	2.77476
C10H22orf31	chromosome 10 C22orf31 homolog [Source:VGNC Symbol;Acc:VGNC:70408]	protein_coding	-1.88183	2.15144e-05	0.000156807	-0.950801	0.0180016	0.0622679	0.931026	0.0159899	0.0579861	2.1271	2.08862	1.16154	0.118496	0.429238	-0.568996	1.08157	1.20439
C10orf88	NA	NA	0.423437	0.00364083	0.00932209	0.144983	0.364793	0.525895	-0.278454	0.0841708	0.183329	3.68188	3.79971	3.62637	4.19709	4.15866	3.94411	3.91815	3.85377
C11H12orf4	chromosome 11 C12orf4 homolog [Source:VGNC Symbol;Acc:VGNC:70296]	protein_coding	0.351089	0.0215053	0.0420063	-0.0958474	0.606283	0.733974	-0.446936	0.0253668	0.079438	4.06237	3.83506	3.6055	4.18197	4.30026	4.18764	3.68906	3.97962
C11H12orf57	chromosome 11 C12orf57 homolog [Source:VGNC Symbol;Acc:VGNC:70437]	protein_coding	0.536584	0.00128924	0.00397911	0.178713	0.22414	0.378017	-0.357871	0.027506	0.0840545	8.99333	8.77183	9.00831	9.51193	9.32108	9.54723	9.38856	8.76728
C11H12orf73	NA	NA	-0.500271	0.0165181	0.0336487	-0.313967	0.243813	0.400719	0.186304	0.450921	0.593447	4.01871	3.77565	4.76829	3.66068	3.26829	4.0465	3.49982	3.76333
C12H2orf69	chromosome 12 C2orf69 homolog [Source:VGNC Symbol;Acc:VGNC:84214]	protein_coding	0.961386	6.64472e-05	0.000368185	-0.0490403	0.823379	0.891163	-1.01043	0.000506806	0.00531224	3.07167	3.37778	2.48743	4.09314	4.15352	3.77545	3.04387	3.26689
C13H2orf50	chromosome 13 C2orf50 homolog [Source:VGNC Symbol;Acc:VGNC:106136]	protein_coding	2.16781	0.000194397	0.000861137	0.949691	0.077153	0.177056	-1.21812	0.0261352	0.0808594	0.344752	-0.01329	-1.11143	2.06639	2.11492	1.68769	1.71328	-0.0195075
C13H2orf73	chromosome 13 C2orf73 homolog [Source:VGNC Symbol;Acc:VGNC:70407]	protein_coding	2.11481	0.000102076	0.000513586	2.18046	0.000152317	0.00194003	0.0656563	0.866253	0.916391	0.142667	1.6509	0.229568	2.99095	3.07523	2.1222	2.61659	3.61605
C13H2orf81	chromosome 13 C2orf81 homolog [Source:VGNC Symbol;Acc:VGNC:109111]	protein_coding	-0.718655	0.00139827	0.00423995	0.420046	0.0739086	0.171954	1.1387	0.000228165	0.00295877	2.84603	3.09632	3.04771	2.01422	2.46947	2.90052	3.31299	3.41287
C14H11orf24	chromosome 14 C11orf24 homolog [Source:VGNC Symbol;Acc:VGNC:100892]	protein_coding	0.36478	0.00986143	0.0217381	0.0315782	0.837154	0.900568	-0.333202	0.0431483	0.11454	4.51402	4.57696	4.87681	4.94864	4.90646	5.21668	4.74687	4.39554
C14H11orf52	chromosome 14 C11orf52 homolog [Source:VGNC Symbol;Acc:VGNC:107429]	protein_coding	-1.85982	3.5668e-06	4.44684e-05	0.191348	0.393728	0.554538	2.05116	3.36358e-06	0.000159169	3.70654	3.16584	3.07833	1.52144	1.68713	1.063	3.55276	3.6501
C14H11orf68	chromosome 14 C11orf68 homolog [Source:VGNC Symbol;Acc:VGNC:70433]	protein_coding	0.435371	0.019455	0.0386858	0.174365	0.359604	0.52079	-0.261006	0.180765	0.31524	5.87398	6.0021	6.26875	6.41926	6.50571	6.46623	6.49788	5.81222
C14H11orf80	chromosome 14 C11orf80 homolog [Source:VGNC Symbol;Acc:VGNC:100894]	protein_coding	-0.558266	0.018256	0.0366023	-0.309611	0.35605	0.517429	0.248655	0.418448	0.564032	2.14526	1.71977	2.44105	1.38722	1.31601	2.37925	1.80341	1.29327
C15H9orf64	chromosome 15 C9orf64 homolog [Source:VGNC Symbol;Acc:VGNC:70414]	protein_coding	0.327772	0.0178474	0.035883	0.256395	0.100028	0.214091	-0.071377	0.618223	0.734525	4.79272	4.62713	4.34575	5.16917	4.88801	4.62832	5.07104	4.81123
C16H17orf49	chromosome 16 C17orf49 homolog [Source:VGNC Symbol;Acc:VGNC:107977]	protein_coding	-0.288745	0.0279563	0.0523741	0.106891	0.425331	0.583316	0.395637	0.0119531	0.0474247	9.18448	8.78067	9.173	8.84669	8.68202	8.75874	9.36331	8.91112
C16H17orf58	chromosome 16 C17orf58 homolog [Source:VGNC Symbol;Acc:VGNC:104586]	protein_coding	1.87531	7.74385e-08	3.78299e-06	1.38648	5.22736e-06	0.000207226	-0.488828	0.0113223	0.0455632	3.7368	3.43522	3.04771	5.48955	5.33427	5.10247	5.1332	4.67729
C16H17orf75	chromosome 16 C17orf75 homolog [Source:VGNC Symbol;Acc:VGNC:70444]	protein_coding	-0.387215	0.00824557	0.0186707	-0.506129	0.0135448	0.0504868	-0.118914	0.471842	0.611607	4.59552	4.21493	4.55621	4.15984	3.84466	4.2746	4.05288	3.69972
C16orf95	chromosome 16 open reading frame 95 [Source:HGNC Symbol;Acc:HGNC:40033]	protein_coding	1.85118	0.00160946	0.00476119	1.48409	0.0315139	0.0927815	-0.367091	0.529589	0.662101	-1.01357	-0.469636	1.55905	1.0743	1.24046	3.32399	0.84738	0.355492
C18H18orf21	chromosome 18 C18orf21 homolog [Source:VGNC Symbol;Acc:VGNC:70434]	protein_coding	-0.565915	0.000254105	0.00105974	-0.599641	0.000503374	0.00443092	-0.0337261	0.782292	0.856399	6.75637	6.68669	6.48133	6.14161	6.18459	5.8471	6.20932	5.99556
C18H18orf54	chromosome 18 C18orf54 homolog [Source:VGNC Symbol;Acc:VGNC:70304]	protein_coding	0.305731	0.0599535	0.099674	-1.02742	0.00392124	0.020244	-1.33315	0.000328337	0.00388078	3.03318	3.08983	3.24957	3.53407	3.27776	3.32399	2.40255	1.60243
C19H19orf12	chromosome 19 C19orf12 homolog [Source:VGNC Symbol;Acc:VGNC:70383]	protein_coding	0.271191	0.0517755	0.0880999	-0.267213	0.159725	0.298071	-0.538404	0.00862495	0.037768	3.9114	3.95417	3.49633	4.25284	4.14059	3.6831	3.68906	3.63318
C19H19orf38	chromosome 19 C19orf38 homolog [Source:VGNC Symbol;Acc:VGNC:70457]	protein_coding	0.792348	0.00133373	0.00408531	0.0679174	0.816312	0.886989	-0.724431	0.0203044	0.0682515	2.26634	2.11443	2.65934	2.97544	3.06432	3.28262	2.66548	1.73526
C19H19orf47	chromosome 19 C19orf47 homolog [Source:VGNC Symbol;Acc:VGNC:70404]	protein_coding	0.259991	0.120976	0.180234	0.68758	0.00657693	0.0296614	0.427589	0.0512852	0.129396	2.66908	3.15345	3.37822	3.17873	3.24914	3.6831	3.64097	3.58117
C19H19orf54	NA	NA	-0.607659	0.00604864	0.0143481	0.0713099	0.77434	0.858734	0.678969	0.0142784	0.0537242	2.64376	3.00959	2.98443	2.1654	2.37548	2.37925	3.13348	2.61152
C19H19orf81	chromosome 19 C19orf81 homolog [Source:VGNC Symbol;Acc:VGNC:108483]	protein_coding	-1.59838	6.78364e-05	0.000374284	-0.306335	0.374566	0.535744	1.29205	0.00216817	0.0146039	3.8463	3.3884	4.8145	2.18576	1.99361	3.28262	3.0983	3.63318
C19orf33	chromosome 19 open reading frame 33 [Source:HGNC Symbol;Acc:HGNC:16668]	protein_coding	-2.9547	0.000450301	0.00167653	1.98302	0.000470309	0.00421426	4.93772	4.04798e-06	0.000175539	2.33123	0.647619	2.98443	-0.694182	-1.59811	-0.568996	3.71251	3.22232
C1GALT1	core 1 synthase, glycoprotein-N-acetylgalactosamine 3-beta-galactosyltransferase 1 [Source:HGNC Symbol;Acc:HGNC:24337]	protein_coding	-0.652305	0.00236171	0.00648907	-0.0664065	0.742926	0.835927	0.585898	0.0126331	0.0493375	4.88206	4.77603	4.2945	4.05676	4.14836	3.91733	4.38027	5.10928
C1H1orf109	chromosome 1 C1orf109 homolog [Source:VGNC Symbol;Acc:VGNC:99853]	protein_coding	0.608791	0.000175658	0.000792204	0.123653	0.389294	0.550646	-0.485138	0.00428786	0.0233594	4.29567	4.34869	4.08425	4.95755	4.85198	4.79938	4.47246	4.37532
C1H1orf112	chromosome 1 C1orf112 homolog [Source:VGNC Symbol;Acc:VGNC:70385]	protein_coding	1.29332	2.00662e-05	0.000149014	0.680336	0.0127342	0.0484339	-0.612988	0.017612	0.0617769	2.53778	2.84208	2.00399	3.86598	3.99302	3.61807	3.48628	3.12881
C1H1orf141	chromosome 1 C1orf141 homolog [Source:VGNC Symbol;Acc:VGNC:70453]	protein_coding	-3.45359	1.39095e-06	2.35753e-05	-2.34841	0.000416568	0.00387322	1.10517	0.0290653	0.0875808	2.74249	2.87265	1.6434	-0.552547	-0.557173	-1.35458	0.460927	0.51182
C1H1orf198	chromosome 1 C1orf198 homolog [Source:VGNC Symbol;Acc:VGNC:70389]	protein_coding	1.00963	0.00284781	0.0075712	0.606928	0.0633095	0.154458	-0.402707	0.192082	0.328435	5.39586	5.53361	5.77481	6.14854	6.65502	6.95839	6.53782	5.54899
C1H1orf21	chromosome 1 C1orf21 homolog [Source:VGNC Symbol;Acc:VGNC:106326]	protein_coding	1.59553	4.10867e-07	1.05075e-05	0.852592	0.000422625	0.00391132	-0.74294	0.00104947	0.00881411	4.23338	4.38889	4.43128	6.1329	5.83249	5.75181	5.4056	4.96118
C1H1orf53	chromosome 1 C1orf53 homolog [Source:VGNC Symbol;Acc:VGNC:106329]	protein_coding	-0.716976	9.26066e-05	0.000477013	-0.542858	0.00620537	0.0283705	0.174119	0.270363	0.416521	4.65376	4.60682	4.47797	4.00614	3.72503	4.02158	4.12458	3.99295
C1H1orf54	chromosome 1 C1orf54 homolog [Source:VGNC Symbol;Acc:VGNC:70396]	protein_coding	3.28952	0.00630127	0.0148712	2.1681	0.0736993	0.171652	-1.12142	0.317714	0.465215	-1.60239	-0.469636	0.229568	2.35712	2.6335	2.1222	2.8878	-0.869619
C1QB	complement C1q B chain [Source:VGNC Symbol;Acc:VGNC:106331]	protein_coding	0.569222	0.569405	0.649961	3.22685	0.0094448	0.0387168	2.65763	0.0311628	0.0919355	1.43749	-0.720239	-0.643296	1.42196	0.359531	-1.35458	5.06194	1.37699
C1QL1	complement C1q like 1 [Source:VGNC Symbol;Acc:VGNC:70372]	protein_coding	2.78584	0.000230919	0.000986196	1.73913	0.0120799	0.0465324	-1.04671	0.0825534	0.180928	2.56502	1.753	3.82003	5.48408	5.10322	4.52569	4.96762	3.02882
C1QTNF1	C1q and TNF related 1 [Source:VGNC Symbol;Acc:VGNC:70311]	protein_coding	1.68294	5.94699e-07	1.32489e-05	1.53079	6.81563e-06	0.000243256	-0.152149	0.413317	0.559285	2.39332	2.27177	2.53236	4.03261	4.09574	3.74531	3.86681	3.89695
C1QTNF12	C1q and TNF related 12 [Source:VGNC Symbol;Acc:VGNC:99858]	protein_coding	0.971364	0.037241	0.0666391	3.40278	8.61872e-06	0.000284352	2.43142	0.000227739	0.00295877	-0.480684	-0.323889	-0.00712718	0.95284	0.168932	0.310524	2.66548	3.28867
C1QTNF2	C1q and TNF related 2 [Source:VGNC Symbol;Acc:VGNC:70312]	protein_coding	3.81099	2.10393e-05	0.000154558	2.21422	0.00273388	0.015486	-1.59677	0.0166298	0.0595642	0.521977	0.90585	1.55905	4.73385	4.39911	5.34278	3.89784	1.73526
C1QTNF4	C1q and TNF related 4 [Source:VGNC Symbol;Acc:VGNC:70313]	protein_coding	0.497472	0.011618	0.0249935	0.114198	0.555769	0.694965	-0.383273	0.067672	0.157077	6.02381	6.00555	6.41988	6.77999	6.55185	6.52061	6.58623	5.81598
C1QTNF5	C1q and TNF related 5 [Source:VGNC Symbol;Acc:VGNC:107432]	protein_coding	2.15907	8.50437e-05	0.000444986	2.14067	0.000344423	0.00337295	-0.0183981	0.964239	0.978578	-0.860795	-1.40853	-0.290427	0.968593	0.866213	1.4089	1.08157	0.51182
C1QTNF7	C1q and TNF related 7 [Source:VGNC Symbol;Acc:VGNC:106556]	protein_coding	0.377201	0.135786	0.198984	-1.46392	0.00933985	0.0384532	-1.84113	0.00131528	0.0103547	5.00647	3.67953	4.97773	5.17003	4.2956	5.24925	3.74699	1.79735
C1R	complement C1r [Source:VGNC Symbol;Acc:VGNC:108328]	protein_coding	2.47169	0.000303041	0.0012214	0.920532	0.0853715	0.190873	-1.55116	0.0108006	0.0440794	4.82124	4.7246	5.23723	7.44938	7.29624	7.30417	6.82687	4.58349
C1RL	complement C1r subcomponent like [Source:VGNC Symbol;Acc:VGNC:108329]	protein_coding	0.675718	0.00111075	0.00352384	0.504329	0.0326777	0.0954922	-0.17139	0.396829	0.543198	3.03318	2.53325	2.69929	3.46633	3.40864	3.28262	3.49982	2.97611
C1S	complement C1s [Source:VGNC Symbol;Acc:VGNC:70297]	protein_coding	2.66604	5.40302e-05	0.000313766	0.811509	0.116162	0.238279	-1.85453	0.0028918	0.0179039	3.66938	2.95351	3.85583	6.12633	6.14305	5.72889	5.18861	2.97611
C20H16orf87	chromosome 20 C16orf87 homolog [Source:VGNC Symbol;Acc:VGNC:70455]	protein_coding	-0.457976	0.00156882	0.00465796	-0.407615	0.00794726	0.0341432	0.0503614	0.691642	0.791023	6.64354	6.37398	6.1903	6.14465	5.92286	5.72889	6.1288	6.01202
C2CD5	C2 calcium dependent domain containing 5 [Source:VGNC Symbol;Acc:VGNC:70665]	protein_coding	0.52692	0.00213733	0.00597256	0.211177	0.237896	0.393288	-0.315743	0.0792194	0.175563	3.82955	4.38889	4.28139	4.47452	4.85989	4.73949	4.08019	4.63541
C2H3orf18	chromosome 2 C3orf18 homolog [Source:VGNC Symbol;Acc:VGNC:70622]	protein_coding	-0.658648	0.0122438	0.0260722	-1.19883	0.0128116	0.0486427	-0.540184	0.164687	0.294715	3.10915	3.49538	3.42663	2.5939	2.87746	2.37925	2.71277	1.37699
C2H3orf70	chromosome 2 C3orf70 homolog [Source:VGNC Symbol;Acc:VGNC:70685]	protein_coding	1.67222	1.17501e-05	0.000100828	0.167772	0.591205	0.723081	-1.50445	0.000344518	0.00401349	2.65648	1.87879	1.55905	4.05122	3.68285	3.0559	2.54	2.26112
C2orf15	NA	NA	-2.80317	6.27635e-08	3.31364e-06	-0.300643	0.159816	0.298198	2.50252	3.28462e-07	3.53088e-05	5.47874	5.06285	5.08719	2.39841	2.54206	2.37925	4.67706	5.2712
C3	complement C3 [Source:VGNC Symbol;Acc:VGNC:108484]	protein_coding	-0.965821	0.00696136	0.0161961	-0.688116	0.18421	0.329899	0.277705	0.543653	0.674231	1.91064	1.0731	2.61824	1.08878	0.0850334	1.24629	1.15188	0.355492
C3H21orf62	chromosome 3 C21orf62 homolog [Source:VGNC Symbol;Acc:VGNC:70471]	protein_coding	-2.74516	0.0061077	0.0144647	1.8191	0.00974691	0.0396793	4.56426	0.000176001	0.00251325	2.33123	1.24649	1.93872	-0.598231	-1.2325	-0.0632251	2.71277	4.47368
C3H21orf91	chromosome 3 C21orf91 homolog [Source:VGNC Symbol;Acc:VGNC:80802]	protein_coding	-0.453365	0.0218446	0.0425178	-0.503408	0.0450398	0.120883	-0.0500426	0.817287	0.880656	4.84365	4.71409	4.45481	4.46483	4.2956	3.4414	4.02505	4.64388
C3H7orf50	chromosome 3 C7orf50 homolog [Source:VGNC Symbol;Acc:VGNC:70609]	protein_coding	-0.322768	0.020288	0.0400448	-0.00132635	0.992239	0.995544	0.321441	0.0372865	0.103591	8.39166	7.86216	7.90029	7.92567	7.64351	7.61657	8.33219	7.85736
C3orf14	NA	NA	-0.635367	0.00162305	0.00479045	-0.152449	0.40247	0.563119	0.482918	0.0192937	0.0657111	5.47516	5.35301	5.10961	4.9752	4.76871	3.77545	5.37653	5.19251
C3orf33	NA	NA	0.742411	0.000374117	0.00144541	0.632696	0.00518425	0.0249144	-0.109714	0.539854	0.671117	3.3552	3.60866	2.77603	4.16156	4.20411	3.6831	4.01566	4.15588
C3orf62	NA	NA	-0.52769	0.00498635	0.0121346	-0.681457	0.0140294	0.0518989	-0.153766	0.485686	0.624309	3.82392	3.79174	3.35339	3.19221	3.13903	3.61807	3.08038	3.05448
C4H6orf120	chromosome 4 C6orf120 homolog [Source:VGNC Symbol;Acc:VGNC:81046]	protein_coding	1.30416	2.54819e-06	3.53351e-05	0.729494	0.000997201	0.00740533	-0.574662	0.00472839	0.0249538	5.02865	5.35842	4.92815	6.52857	6.54107	6.15852	6.08679	5.73896
C4H6orf141	chromosome 4 C6orf141 homolog [Source:VGNC Symbol;Acc:VGNC:81048]	protein_coding	-3.31536	3.2067e-08	2.36239e-06	-2.81368	1.35306e-05	0.000374867	0.501679	0.158169	0.285987	4.2916	5.01911	4.43128	1.18632	1.53734	1.4089	1.45971	2.30453
C4H6orf62	chromosome 4 C6orf62 homolog [Source:VGNC Symbol;Acc:VGNC:70594]	protein_coding	-1.18896	0.000143182	0.000673131	-0.909924	0.00228405	0.0135724	0.279038	0.237206	0.381069	7.42222	8.31288	7.15193	6.29239	6.69005	6.32566	6.42876	7.21514
C5H4orf19	chromosome 5 C4orf19 homolog [Source:VGNC Symbol;Acc:VGNC:70629]	protein_coding	-1.08235	0.00266852	0.00716801	-0.162203	0.668399	0.782267	0.920149	0.0253695	0.079438	2.07121	3.28425	3.40263	1.29026	2.40172	1.4089	2.15113	3.12881
C5H4orf45	chromosome 5 C4orf45 homolog [Source:VGNC Symbol;Acc:VGNC:70639]	protein_coding	-3.17616	1.77251e-05	0.000136754	-1.89504	0.0174321	0.0609561	1.28112	0.0636477	0.15032	1.10783	1.50245	2.18374	-2.08605	-1.03182	0.310524	-1.23407	-0.0195075
C5orf15	NA	NA	0.367531	0.00825237	0.0186802	0.186434	0.175165	0.318405	-0.181097	0.188777	0.324841	6.56562	6.54918	6.96585	6.95576	7.0138	7.19693	6.92676	6.67064
C6H5orf49	NA	NA	-0.191568	0.22557	0.30428	1.24837	1.74473e-05	0.000440121	1.43993	5.87496e-06	0.00023295	5.14601	4.83154	5.48021	4.8156	4.74328	5.48632	6.13097	6.38745
C7	complement C7 [Source:VGNC Symbol;Acc:VGNC:70478]	protein_coding	5.28721	0.000197664	0.000871443	2.15542	0.0322397	0.0943664	-3.13179	0.0068365	0.0319201	3.99388	3.85816	4.00675	9.388	9.22306	9.10638	7.75596	4.34446
C7H14orf28	chromosome 7 C14orf28 homolog [Source:VGNC Symbol;Acc:VGNC:70581]	protein_coding	0.344072	0.0151187	0.0311453	-0.0416299	0.812441	0.884476	-0.385702	0.0367491	0.102449	3.37072	3.58579	3.54099	3.71539	3.92226	3.99621	3.32825	3.54543
C7H15orf39	chromosome 7 C15orf39 homolog [Source:VGNC Symbol;Acc:VGNC:70620]	protein_coding	-2.00055	3.41203e-08	2.47153e-06	-1.4294	6.43761e-06	0.000234466	0.571144	0.00557593	0.0279141	6.21431	6.48386	6.22494	4.01565	4.50581	4.72413	4.65906	5.10928
C7H15orf61	chromosome 7 C15orf61 homolog [Source:VGNC Symbol;Acc:VGNC:108002]	protein_coding	-0.624887	0.00372661	0.00949484	0.141948	0.470825	0.624703	0.766835	0.00240931	0.0156823	5.89693	5.38914	5.23723	5.43815	4.52783	4.59491	5.96269	5.52166
C7H15orf62	chromosome 7 C15orf62 homolog [Source:VGNC Symbol;Acc:VGNC:108289]	protein_coding	-2.53421	8.3778e-05	0.000441034	0.433704	0.236481	0.391724	2.96791	3.86316e-05	0.000854575	6.54611	4.92746	5.67314	3.46356	3.00278	2.78678	6.18227	6.16999
C8H8orf88	chromosome 8 C8orf88 homolog [Source:VGNC Symbol;Acc:VGNC:83985]	protein_coding	1.19474	3.18722e-05	0.000210224	1.25945	9.9351e-05	0.00145101	0.0647089	0.752448	0.835861	2.77783	2.73803	2.8489	4.22195	3.80915	3.54998	4.25009	3.80926
C9orf152	NA	NA	0.690539	0.000111935	0.000551633	0.816557	8.43034e-05	0.00128901	0.126018	0.353218	0.501734	8.18968	8.02216	8.27717	9.06637	8.76039	8.75685	9.19244	8.7697
C9orf72	C9orf72-SMCR8 complex subunit [Source:VGNC Symbol;Acc:VGNC:70419]	protein_coding	1.27957	1.36677e-06	2.33417e-05	0.539236	0.00754474	0.0328824	-0.740334	0.000790263	0.00728632	3.72477	3.74707	3.19472	5.02972	4.9337	4.61171	4.34319	4.13198
CA11	carbonic anhydrase 11 [Source:VGNC Symbol;Acc:VGNC:70487]	protein_coding	0.859157	0.000693929	0.00238339	0.261782	0.245603	0.402536	-0.597375	0.0173753	0.0612031	5.03109	5.11651	5.36072	6.14941	6.15724	5.45873	5.64077	5.20402
CA12	carbonic anhydrase 12 [Source:VGNC Symbol;Acc:VGNC:70488]	protein_coding	-1.65374	0.000205314	0.000898144	-0.172367	0.584656	0.71889	1.48138	0.00104376	0.00879832	5.38252	5.09884	5.51421	4.37607	2.95631	3.15091	5.21348	5.04675
CA14	carbonic anhydrase 14 [Source:VGNC Symbol;Acc:VGNC:70489]	protein_coding	-1.60787	2.32579e-05	0.000167098	0.700633	0.0106692	0.0424346	2.3085	1.86556e-06	0.00010847	2.07121	2.20128	2.65934	0.553987	0.866213	0.310524	2.90825	2.83521
CA2	carbonic anhydrase 2 [Source:VGNC Symbol;Acc:VGNC:70490]	protein_coding	2.21572	1.2596e-05	0.000105367	3.34829	4.41738e-07	4.47466e-05	1.13257	0.00397396	0.0222133	-0.273523	-0.469636	0.432848	1.87069	1.77007	2.21307	3.08038	2.71166
CA8	carbonic anhydrase 8 [Source:VGNC Symbol;Acc:VGNC:70494]	protein_coding	1.53011	0.00312029	0.00816172	3.91468	1.95205e-06	0.000114526	2.38457	0.000220581	0.00290066	0.344752	0.537476	0.769534	1.7113	2.50218	0.852983	3.88757	4.89171
CAB39L	calcium binding protein 39 like [Source:VGNC Symbol;Acc:VGNC:70589]	protein_coding	-2.23554	1.68114e-08	1.75788e-06	-0.428748	0.0182687	0.0628308	1.80679	3.84942e-07	3.89934e-05	5.78991	5.82587	5.53092	3.58606	3.40432	3.6831	5.15476	5.53083
CABCOCO1	ciliary associated calcium binding coiled-coil 1 [Source:VGNC Symbol;Acc:VGNC:82115]	protein_coding	2.04716	9.59846e-06	8.83903e-05	1.77744	0.000125132	0.00170785	-0.269716	0.378261	0.525674	1.34625	1.78549	2.44105	3.87018	3.6649	3.47851	3.13348	3.82425
CABLES1	Cdk5 and Abl enzyme substrate 1 [Source:VGNC Symbol;Acc:VGNC:70625]	protein_coding	3.81657	1.02271e-05	9.21141e-05	2.46681	0.000594706	0.00502998	-1.34976	0.0261154	0.0808399	-0.480684	-0.631779	-1.80882	3.16512	2.56547	2.52826	1.40318	1.85688
CACNA1D	calcium voltage-gated channel subunit alpha1 D [Source:VGNC Symbol;Acc:VGNC:70501]	protein_coding	0.729228	0.00280531	0.00748429	-0.124128	0.674166	0.786082	-0.853355	0.00928326	0.0397907	2.1271	2.36071	2.34356	3.0734	3.00848	2.45568	1.80341	2.61152
CACNA1E	calcium voltage-gated channel subunit alpha1 E [Source:VGNC Symbol;Acc:VGNC:70502]	protein_coding	-3.16673	0.000377754	0.00145513	-3.93927	0.00247898	0.014375	-0.772542	0.408392	0.554298	0.679793	1.50245	1.16154	-2.22248	-1.74394	0.852983	-2.22625	-3.21072
CACNA1G	calcium voltage-gated channel subunit alpha1 G [Source:VGNC Symbol;Acc:VGNC:70504]	protein_coding	2.00136	2.93394e-05	0.00019772	-0.393354	0.463959	0.618008	-2.39472	0.000458082	0.00490867	0.142667	1.26964	1.93872	2.69206	3.11808	3.0559	0.220359	0.51182
CACNA1H	calcium voltage-gated channel subunit alpha1 H [Source:VGNC Symbol;Acc:VGNC:70505]	protein_coding	-0.690595	0.0181588	0.0364469	-0.823577	0.0775036	0.177735	-0.132982	0.735556	0.823594	0.679793	0.716638	1.16154	-0.0941275	0.286284	0.6071	-0.237999	-0.0195075
CACNA1I	calcium voltage-gated channel subunit alpha1 I [Source:VGNC Symbol;Acc:VGNC:70506]	protein_coding	-1.6908	0.00144997	0.00437521	1.6447	0.000982364	0.0073161	3.3355	7.88602e-06	0.000280309	0.822035	1.31486	1.04232	-1.22839	0.394805	-0.0632251	2.00682	3.3929
CACNA2D1	calcium voltage-gated channel auxiliary subunit alpha2delta 1 [Source:VGNC Symbol;Acc:VGNC:80803]	protein_coding	1.11105	0.000340157	0.00134232	1.06644	0.00220492	0.0132112	-0.0446168	0.864324	0.9151	2.52397	2.03558	2.34356	3.58861	3.21993	2.90052	3.16782	3.58117
CACNA2D3	calcium voltage-gated channel auxiliary subunit alpha2delta 3 [Source:VGNC Symbol;Acc:VGNC:84230]	protein_coding	-2.85479	9.9514e-07	1.86459e-05	-1.56225	0.00276699	0.0156326	1.29254	0.00589573	0.0289937	2.63093	2.91731	3.32813	0.328397	-0.367913	0.852983	1.40318	0.899273
CACNB1	calcium voltage-gated channel auxiliary subunit beta 1 [Source:VGNC Symbol;Acc:VGNC:70509]	protein_coding	-0.935413	0.000597106	0.0021044	0.189348	0.480322	0.632077	1.12476	0.00100943	0.00862203	2.78943	2.69592	3.24957	1.7299	1.89851	2.84477	3.20137	2.54068
CACNB2	calcium voltage-gated channel auxiliary subunit beta 2 [Source:VGNC Symbol;Acc:VGNC:70510]	protein_coding	-1.80087	1.37295e-05	0.000112455	-1.11294	0.0140188	0.0518744	0.687937	0.0737084	0.166848	2.70625	3.44033	3.40263	1.02994	1.4892	2.78678	1.34434	2.61152
CACNB3	calcium voltage-gated channel auxiliary subunit beta 3 [Source:VGNC Symbol;Acc:VGNC:70511]	protein_coding	-0.903942	2.20527e-05	0.000159651	-0.831495	0.000166196	0.00206408	0.0724474	0.620813	0.73659	6.66415	6.62351	7.06285	5.7561	5.93115	5.9231	5.99652	5.7586
CACNG3	calcium voltage-gated channel auxiliary subunit gamma 3 [Source:VGNC Symbol;Acc:VGNC:70513]	protein_coding	-5.81724	9.93832e-05	0.000503164	-3.25666	0.0130805	0.0493459	2.56058	0.037068	0.103168	3.38607	1.40126	2.73817	-2.08605	-2.83888	-3.21072	0.220359	-1.97461
CACNG4	calcium voltage-gated channel auxiliary subunit gamma 4 [Source:VGNC Symbol;Acc:VGNC:104588]	protein_coding	-1.81333	0.00230933	0.0063803	-0.177117	0.71615	0.817322	1.63622	0.00758156	0.0343595	1.0703	1.66843	1.55905	0.000857381	0.209119	-3.21072	0.929739	1.85688
CACUL1	CDK2 associated cullin domain 1 [Source:VGNC Symbol;Acc:VGNC:70616]	protein_coding	-0.61537	0.000824751	0.00275682	-0.418807	0.0233986	0.0747256	0.196563	0.232537	0.376038	5.6443	5.82294	5.0947	5.01082	5.06404	4.66097	5.1332	5.38679
CADM1	cell adhesion molecule 1 [Source:VGNC Symbol;Acc:VGNC:70691]	protein_coding	0.00822397	0.952035	0.963404	0.626594	0.00359322	0.0190473	0.61837	0.00333965	0.0197545	3.32366	3.3509	3.24957	3.35088	3.37371	3.0559	3.76953	4.20252
CADM2	cell adhesion molecule 2 [Source:VGNC Symbol;Acc:VGNC:70674]	protein_coding	1.11202	0.0157464	0.032249	-0.283723	0.644876	0.764651	-1.39574	0.0300816	0.0897878	1.34625	0.49881	0.61099	2.52633	1.65839	-0.0632251	0.667055	0.781318
CADM4	cell adhesion molecule 4 [Source:VGNC Symbol;Acc:VGNC:70681]	protein_coding	-1.13748	1.41682e-05	0.000115175	-0.436526	0.0330151	0.096218	0.700949	0.00236077	0.0154829	5.53492	5.37719	6.11106	4.3034	4.48141	4.92566	4.94305	5.22677
CALB1	calbindin 1 [Source:VGNC Symbol;Acc:VGNC:70514]	protein_coding	0.912829	0.488949	0.574822	6.60856	0.000851727	0.00658635	5.69573	0.00312494	0.0188895	-0.722661	-0.469636	1.27164	-0.383034	1.99361	-1.35458	4.99657	7.24469
CALCOCO1	calcium binding and coiled-coil domain 1 [Source:VGNC Symbol;Acc:VGNC:70668]	protein_coding	-0.949726	6.33165e-06	6.57822e-05	-0.191172	0.174986	0.318169	0.758554	0.000163005	0.00237741	5.37485	5.53481	5.5799	4.42542	4.5612	4.78464	5.05737	5.4938
CALCOCO2	calcium binding and coiled-coil domain 2 [Source:VGNC Symbol;Acc:VGNC:70675]	protein_coding	0.373973	0.00219725	0.00612546	0.195392	0.0919366	0.200986	-0.178581	0.12054	0.236462	6.322	6.2752	6.18679	6.69139	6.69801	6.4982	6.54926	6.43217
CALD1	caldesmon 1 [Source:VGNC Symbol;Acc:VGNC:70517]	protein_coding	1.34611	0.000380946	0.00146612	-0.246831	0.384791	0.546044	-1.59294	0.000284816	0.00349731	9.37301	8.9182	8.13781	10.4107	10.3077	9.74815	9.24339	8.23439
CALHM2	calcium homeostasis modulator family member 2 [Source:VGNC Symbol;Acc:VGNC:70614]	protein_coding	1.20344	0.00113709	0.00359421	0.455259	0.262285	0.420214	-0.748183	0.0644628	0.15172	2.78943	1.73648	2.29223	3.19556	3.59078	3.54998	2.96794	2.26112
CALM1	calmodulin 1 [Source:VGNC Symbol;Acc:VGNC:108003]	protein_coding	0.887067	0.000305738	0.00122959	0.385547	0.0654176	0.157923	-0.50152	0.0234426	0.075405	8.92895	8.3461	8.23531	9.35626	9.17179	9.59447	9.13826	8.65175
CALM3	calmodulin 3 [Source:HGNC Symbol;Acc:HGNC:1449]	protein_coding	0.437235	0.00722792	0.0167442	0.0229729	0.879475	0.928076	-0.414262	0.019252	0.0656035	7.52851	7.7065	7.93626	7.91923	8.0406	8.50592	7.7846	7.51681
CALR	calreticulin [Source:VGNC Symbol;Acc:VGNC:70519]	protein_coding	0.901577	1.44691e-05	0.000117107	0.65207	0.000567387	0.00483996	-0.249507	0.0884991	0.190101	9.08319	9.20265	9.34658	10.1017	10.2169	10.0407	9.99168	9.72228
CALU	calumenin [Source:VGNC Symbol;Acc:VGNC:70520]	protein_coding	1.48388	2.23529e-07	7.03015e-06	0.359245	0.0246373	0.0775921	-1.12463	9.42575e-06	0.000318267	7.32252	7.5724	7.37339	8.91777	9.04439	8.76719	7.97603	7.65108
CALY	calcyon neuron specific vesicular protein [Source:VGNC Symbol;Acc:VGNC:70575]	protein_coding	-3.67133	0.000718797	0.00245589	-0.756278	0.246408	0.403248	2.91506	0.00314085	0.0189363	5.80997	7.17384	4.25483	1.85383	3.11808	2.37925	5.14617	5.69885
CAMK1	calcium/calmodulin dependent protein kinase I [Source:VGNC Symbol;Acc:VGNC:70522]	protein_coding	0.478328	0.0447731	0.0780175	1.43463	0.000158676	0.0019936	0.956305	0.00282484	0.0176091	2.29915	2.20128	2.12628	2.98709	2.29374	3.10419	3.79173	3.45201
CAMK1D	calcium/calmodulin dependent protein kinase ID [Source:VGNC Symbol;Acc:VGNC:70579]	protein_coding	2.54245	1.92753e-06	2.91934e-05	1.61471	0.000424404	0.00392218	-0.927734	0.0131651	0.0508334	1.37731	1.33695	1.55905	4.02321	3.81567	3.94411	3.57852	2.21637
CAMK2A	calcium/calmodulin dependent protein kinase II alpha [Source:VGNC Symbol;Acc:VGNC:70523]	protein_coding	0.976857	0.00145263	0.00438121	0.944694	0.00914612	0.0378515	-0.0321627	0.911465	0.946353	1.40772	1.42207	1.27164	2.08096	2.54991	2.78678	2.28231	2.26112
CAMK2B	calcium/calmodulin dependent protein kinase II beta [Source:VGNC Symbol;Acc:VGNC:70524]	protein_coding	-3.25679	1.81795e-08	1.81319e-06	-1.74174	3.9445e-05	0.000764491	1.51505	0.000103638	0.00169573	5.84372	5.27507	5.32285	2.40422	2.07198	2.59736	3.6287	4.00616
CAMK2D	calcium/calmodulin dependent protein kinase II delta [Source:VGNC Symbol;Acc:VGNC:100206]	protein_coding	1.36548	3.29727e-05	0.000215594	1.10851	0.00072625	0.005878	-0.256969	0.286114	0.432757	2.81233	3.33452	2.81292	4.36123	4.7139	3.54998	3.90803	4.601
CAMK2N1	calcium/calmodulin dependent protein kinase II inhibitor 1 [Source:VGNC Symbol;Acc:VGNC:106332]	protein_coding	4.60079	1.62665e-05	0.000128605	4.28546	3.53032e-05	0.00071522	-0.315333	0.573897	0.698145	2.24966	2.49447	2.12628	7.39631	7.21377	5.60013	6.70354	6.67479
CAMK4	calcium/calmodulin dependent protein kinase IV [Source:VGNC Symbol;Acc:VGNC:70526]	protein_coding	3.15582	7.20339e-07	1.49678e-05	1.83874	0.000263492	0.00280726	-1.31708	0.00280548	0.0175271	0.521977	0.991897	0.769534	4.00804	3.79271	4.02158	3.0064	2.02202
CAMKK1	calcium/calmodulin dependent protein kinase kinase 1 [Source:VGNC Symbol;Acc:VGNC:99125]	protein_coding	-0.299491	0.177428	0.249597	0.621141	0.0352534	0.100949	0.920633	0.00416091	0.0229478	2.81233	3.01645	2.57594	2.43289	2.66995	2.78678	2.94832	4.14398
CAMKK2	calcium/calmodulin dependent protein kinase kinase 2 [Source:VGNC Symbol;Acc:VGNC:99907]	protein_coding	-0.660668	0.00423762	0.0105765	-1.10291	0.000860269	0.00663943	-0.44224	0.0777291	0.173581	5.86167	6.12303	5.25745	5.07226	5.24043	5.1607	4.99657	4.52963
CAMKMT	calmodulin-lysine N-methyltransferase [Source:VGNC Symbol;Acc:VGNC:70637]	protein_coding	1.17381	0.000299191	0.00121023	0.918817	0.00885888	0.0369576	-0.254994	0.37171	0.51952	1.1444	0.963781	0.769534	2.01422	2.21699	2.37925	1.71328	2.07312
CAMSAP1	calmodulin regulated spectrin associated protein 1 [Source:VGNC Symbol;Acc:VGNC:70583]	protein_coding	-0.384053	0.0200952	0.039761	-0.922289	0.00187753	0.0117095	-0.538236	0.02457	0.0777961	4.38625	3.95774	4.08425	3.91355	3.64306	3.61807	3.15075	3.3929
CAMSAP2	calmodulin regulated spectrin associated protein family member 2 [Source:VGNC Symbol;Acc:VGNC:70666]	protein_coding	0.251277	0.105474	0.160439	-0.383595	0.0694044	0.164601	-0.634871	0.00550857	0.0277052	4.8099	4.82569	4.38303	5.03534	4.96777	4.88478	4.09811	4.76537
CAMSAP3	calmodulin regulated spectrin associated protein family member 3 [Source:VGNC Symbol;Acc:VGNC:70669]	protein_coding	-4.62465	2.26198e-08	2.02268e-06	-0.74297	0.00920345	0.0379917	3.88168	8.8201e-08	1.65741e-05	4.6054	4.38359	4.7962	-0.423582	0.429238	1.24629	3.57852	3.93888
CAMTA1	calmodulin binding transcription activator 1 [Source:VGNC Symbol;Acc:VGNC:106333]	protein_coding	-0.627655	8.09701e-05	0.00043027	-0.355018	0.0101004	0.0407202	0.272637	0.0363421	0.101795	7.08567	6.85591	7.17337	6.37081	6.35042	6.52948	6.74251	6.53371
CAMTA2	calmodulin binding transcription activator 2 [Source:VGNC Symbol;Acc:VGNC:70578]	protein_coding	-1.26934	5.06801e-06	5.65244e-05	-0.664204	0.00703603	0.0311982	0.605139	0.00892699	0.0386348	4.31184	4.83348	4.44309	3.07703	3.45533	3.61807	3.53971	4.29151
CAP2	cyclase associated actin cytoskeleton regulatory protein 2 [Source:VGNC Symbol;Acc:VGNC:70584]	protein_coding	0.00742717	0.976386	0.98161	1.4426	0.000327487	0.00326882	1.43517	0.000390596	0.00438862	2.33123	3.10278	2.95172	2.99864	2.66273	2.21307	3.91815	4.60968
CAPG	capping actin protein, gelsolin like [Source:VGNC Symbol;Acc:VGNC:70528]	protein_coding	2.63269	3.53247e-08	2.48924e-06	2.57904	1.06025e-07	1.97253e-05	-0.0536423	0.791026	0.862103	4.15937	4.46358	4.85928	7.14441	7.11609	6.87735	7.20517	6.75521
CAPN1	calpain 1 [Source:VGNC Symbol;Acc:VGNC:70529]	protein_coding	-0.369489	0.0167129	0.033976	-0.0956132	0.532672	0.676919	0.273876	0.0945773	0.199132	6.01025	6.45133	5.84773	5.52661	6.05069	5.65788	5.95041	6.21334
CAPN10	calpain 10 [Source:VGNC Symbol;Acc:VGNC:70530]	protein_coding	-0.513012	0.000931722	0.00304991	-0.144709	0.30222	0.464013	0.368303	0.0185721	0.0641978	5.47516	5.43594	5.59056	4.8479	4.94415	5.3528	5.38019	5.19251
CAPN2	calpain 2 [Source:VGNC Symbol;Acc:VGNC:70532]	protein_coding	0.39231	0.0110604	0.0239855	0.921823	6.94549e-05	0.00111317	0.529513	0.00417059	0.0229817	5.31395	5.37986	5.16059	5.57629	5.72572	5.86122	5.9797	6.48029
CAPN3	calpain 3 [Source:VGNC Symbol;Acc:VGNC:70533]	protein_coding	-0.632629	0.0152401	0.0313357	-0.320057	0.351944	0.513651	0.312573	0.329432	0.477676	1.99316	2.49447	2.12628	1.22618	1.95868	2.29855	1.40318	2.46618
CAPN5	calpain 5 [Source:VGNC Symbol;Acc:VGNC:70534]	protein_coding	0.915531	0.0012865	0.003975	0.678601	0.0290788	0.0874792	-0.23693	0.378826	0.526207	2.71843	3.79971	2.88399	3.89924	4.33018	4.4715	3.75831	4.05781
CAPN6	calpain 6 [Source:VGNC Symbol;Acc:VGNC:70535]	protein_coding	1.47683	0.000196231	0.000866677	0.350001	0.336665	0.498538	-1.12683	0.00686615	0.0319894	3.03318	3.3124	2.61824	4.98588	4.46698	3.65095	4.05288	2.97611
CAPNS1	calpain small subunit 1 [Source:VGNC Symbol;Acc:VGNC:108488]	protein_coding	0.333193	0.0113855	0.0245712	0.226718	0.0931482	0.202881	-0.106475	0.407295	0.553098	7.12223	7.02149	7.33586	7.39504	7.46573	7.61448	7.49364	7.17184
CAPRIN2	caprin family member 2 [Source:VGNC Symbol;Acc:VGNC:70599]	protein_coding	-1.50924	5.77995e-06	6.17831e-05	-2.00517	3.66577e-05	0.000730877	-0.495929	0.0886257	0.190252	5.6443	5.26214	4.69113	3.87854	3.6649	3.94411	3.59123	3.15276
CAPS	calcyphosine [Source:VGNC Symbol;Acc:VGNC:108145]	protein_coding	-0.31639	0.0406362	0.0718224	1.39216	2.18597e-06	0.000121312	1.70855	4.37291e-07	4.29539e-05	4.41647	4.47109	4.51202	4.0438	4.38822	3.65095	5.7354	6.01202
CAPZA2	capping actin protein of muscle Z-line subunit alpha 2 [Source:VGNC Symbol;Acc:VGNC:70538]	protein_coding	0.321184	0.00746398	0.0171714	0.318941	0.0150226	0.0545412	-0.00224353	0.984089	0.990656	6.85827	6.76973	6.6691	7.16122	7.08167	7.01946	7.25992	6.9642
CARD6	caspase recruitment domain family member 6 [Source:VGNC Symbol;Acc:VGNC:70569]	protein_coding	1.29891	3.60142e-05	0.000231169	0.854536	0.00422892	0.0214021	-0.444378	0.0773334	0.17291	2.66908	2.53325	1.6434	3.70603	3.83827	3.40332	3.13348	3.6501
CARHSP1	calcium regulated heat stable protein 1 [Source:VGNC Symbol;Acc:VGNC:99498]	protein_coding	-0.640703	7.70687e-05	0.000414636	-0.329874	0.0153828	0.0555505	0.310828	0.021353	0.0706338	7.76852	8.03953	7.80164	7.19195	7.3444	7.14017	7.60514	7.52256
CARM1	coactivator associated arginine methyltransferase 1 [Source:VGNC Symbol;Acc:VGNC:70612]	protein_coding	0.36041	0.012834	0.0271551	0.0527155	0.711725	0.814782	-0.307695	0.0503336	0.127565	5.93527	6.26516	6.42585	6.44201	6.44179	6.84575	6.20312	6.13134
CARMIL1	capping protein regulator and myosin 1 linker 1 [Source:VGNC Symbol;Acc:VGNC:70602]	protein_coding	-2.87195	1.67692e-07	5.84299e-06	-1.26669	0.0013448	0.009182	1.60526	0.000183324	0.00257873	4.27108	4.56298	4.00675	1.19973	1.74295	2.45568	2.64124	3.6501
CARS2	cysteinyl-tRNA synthetase 2, mitochondrial [Source:VGNC Symbol;Acc:VGNC:70631]	protein_coding	-0.713727	4.19114e-05	0.000260635	-0.15974	0.243879	0.400739	0.553987	0.00131786	0.0103575	4.9221	4.70562	4.72055	4.16498	4.02151	3.99621	4.69483	4.59227
CASK	calcium/calmodulin dependent serine protein kinase [Source:VGNC Symbol;Acc:VGNC:70541]	protein_coding	0.429288	0.0210207	0.0412461	-0.212241	0.401568	0.562222	-0.641529	0.0170488	0.0605629	3.14569	2.62587	2.73817	3.42125	3.11808	3.15091	2.61659	2.71166
CASKIN2	CASK interacting protein 2 [Source:VGNC Symbol;Acc:VGNC:70577]	protein_coding	-0.905715	8.72295e-06	8.23755e-05	-0.406966	0.0111814	0.0438266	0.498749	0.00319982	0.0191634	5.65225	5.7373	5.72245	4.62375	4.88025	5.04178	5.09355	5.47017
CASP1	caspase 1 [Source:HGNC Symbol;Acc:HGNC:1499]	protein_coding	3.19653	0.000167819	0.000765098	2.45646	0.0017672	0.0112156	-0.740069	0.225884	0.368266	1.6043	0.814343	0.61099	4.45088	4.06596	4.4715	4.69483	2.12246
CASP12	caspase 12 [Source:NCBI gene (formerly Entrezgene);Acc:724039]	protein_coding	1.78235	0.00440981	0.0109284	1.22298	0.0850701	0.190584	-0.559369	0.383987	0.530786	-0.180125	-1.40853	-0.643296	1.56354	-0.050738	1.063	1.15188	-0.869619
CASP6	caspase 6 [Source:VGNC Symbol;Acc:VGNC:70545]	protein_coding	-0.336111	0.00650266	0.015277	-0.167227	0.170014	0.311638	0.168884	0.166751	0.297358	6.4138	6.14667	6.27206	6.00554	5.9535	5.81845	6.15043	6.10088
CASP8	caspase 8 [Source:VGNC Symbol;Acc:VGNC:70547]	protein_coding	-0.688395	0.000936157	0.00306134	-0.650339	0.0171278	0.0602821	0.0380557	0.860823	0.912852	3.59206	3.3509	3.30242	2.65359	2.89604	2.6633	2.61659	3.05448
CASP8AP2	caspase 8 associated protein 2 [Source:VGNC Symbol;Acc:VGNC:70548]	protein_coding	0.581144	0.00266164	0.00715547	0.147633	0.407709	0.568486	-0.433511	0.0290833	0.0876147	5.70829	5.80126	5.04905	6.32335	6.32664	5.64162	5.67401	6.05396
CASP9	caspase 9 [Source:VGNC Symbol;Acc:VGNC:99863]	protein_coding	-1.00564	2.74381e-06	3.70321e-05	-0.328576	0.0244438	0.0771282	0.677065	0.000274621	0.00340415	6.13362	5.79429	5.8654	4.94765	4.92165	4.93904	5.7354	5.48911
CASQ2	calsequestrin 2 [Source:VGNC Symbol;Acc:VGNC:70549]	protein_coding	2.19806	0.000688928	0.00237003	5.68183	2.44321e-07	3.16787e-05	3.48377	3.25205e-05	0.000757022	-1.37834	-1.56357	0.432848	0.693231	0.788771	1.55502	3.91815	4.46414
CAST	calpastatin [Source:VGNC Symbol;Acc:VGNC:70551]	protein_coding	0.91497	0.00377278	0.00959175	1.95033	3.2535e-05	0.000672805	1.03536	0.00340415	0.0200264	4.91418	4.49584	4.12882	5.90116	5.46033	4.67702	6.35616	6.92996
CAT	catalase [Source:VGNC Symbol;Acc:VGNC:70552]	protein_coding	-0.248037	0.0995793	0.152961	0.677638	0.00125626	0.00873571	0.925675	0.000134682	0.00206681	5.13015	5.23593	5.13168	5.00032	5.06404	4.35661	5.69476	6.11619
CATIP	ciliosis associated TTC17 interacting protein [Source:VGNC Symbol;Acc:VGNC:70624]	protein_coding	-1.9006	1.97952e-05	0.000147678	-0.382609	0.273536	0.433127	1.51799	0.000738443	0.00697352	2.1271	1.55992	2.53236	0.146465	-0.050738	0.6071	1.51412	1.37699
CATSPER4	cation channel sperm associated 4 [Source:VGNC Symbol;Acc:VGNC:70610]	protein_coding	-3.20075	8.24313e-06	7.92882e-05	-1.55965	0.0170629	0.0601328	1.64111	0.00962515	0.0407646	2.03271	1.3587	2.29223	-1.30208	-1.46567	0.310524	-0.0685112	0.180142
CAV1	caveolin 1 [Source:VGNC Symbol;Acc:VGNC:80805]	protein_coding	-3.39556	4.52775e-10	3.51853e-07	-1.32067	7.34418e-06	0.000254127	2.07489	1.47512e-07	2.14903e-05	7.40631	6.98829	7.25271	3.93576	3.60967	4.14211	5.7553	5.99556
CAV2	caveolin 2 [Source:VGNC Symbol;Acc:VGNC:80806]	protein_coding	-1.18333	3.1556e-05	0.000208966	0.239933	0.22777	0.38151	1.42327	1.94967e-05	0.000532198	4.72492	4.69283	4.66109	3.59115	3.54441	3.10419	4.61618	5.37156
CAVIN1	caveolae associated protein 1 [Source:VGNC Symbol;Acc:VGNC:104591]	protein_coding	2.86725	4.22163e-10	3.51853e-07	2.47682	4.5816e-09	4.24321e-06	-0.390433	0.0170415	0.0605535	4.55874	4.28762	4.66109	7.36448	7.39754	7.19971	6.89123	6.97935
CAVIN2	caveolae associated protein 2 [Source:VGNC Symbol;Acc:VGNC:70469]	protein_coding	3.00484	2.50894e-05	0.000176224	2.02339	0.000844349	0.00655951	-0.98145	0.0394722	0.107792	4.3397	2.51399	2.81292	6.5881	6.3521	5.38247	5.74112	4.97468
CAVIN3	caveolae associated protein 3 [Source:VGNC Symbol;Acc:VGNC:70693]	protein_coding	3.82877	8.85784e-05	0.000458852	2.56726	0.00195413	0.0120941	-1.26151	0.0651089	0.152825	1.5778	1.96642	0.912367	5.68517	5.43831	5.36276	5.25	3.12881
CBFB	core-binding factor subunit beta [Source:NCBI gene (formerly Entrezgene);Acc:695767]	protein_coding	0.494221	0.00538337	0.0129862	0.21454	0.308061	0.470473	-0.279681	0.167373	0.298263	3.37072	2.99577	3.66724	3.81461	3.65765	3.71454	3.55276	3.26689
CBL	Cbl proto-onco [Source:VGNC Symbol;Acc:VGNC:70554]	protein_coding	0.0948642	0.550298	0.632269	-0.728108	0.0145612	0.0533334	-0.822972	0.00470158	0.0248658	4.02363	3.56254	3.19472	3.84693	3.67927	3.86224	3.02526	3.00271
CBLB	Cbl proto-onco B [Source:VGNC Symbol;Acc:VGNC:70555]	protein_coding	-0.372604	0.017649	0.0355502	-0.758054	0.00114374	0.00813925	-0.38545	0.0394482	0.107772	5.41282	5.88984	5.36694	5.23415	5.26923	5.05412	4.92308	4.80369
CBLC	Cbl proto-onco C [Source:VGNC Symbol;Acc:VGNC:108489]	protein_coding	-2.39309	3.80657e-05	0.000241232	0.812956	0.0354139	0.101333	3.20605	4.62662e-06	0.000193512	1.03178	1.3587	1.72309	-1.30208	-0.855677	0.6071	1.51412	2.46618
CBLN2	cerebellin 2 [Source:VGNC Symbol;Acc:VGNC:70557]	protein_coding	0.19977	0.764315	0.8185	2.6078	0.00276273	0.0156153	2.40803	0.00628547	0.030173	-1.01357	1.01948	-3.21072	-0.267811	-0.367913	-1.35458	1.56654	2.54068
CBLN3	cerebellin 3 [Source:VGNC Symbol;Acc:VGNC:70585]	protein_coding	1.19757	0.00493863	0.0120343	0.416911	0.391303	0.552382	-0.780656	0.106385	0.217179	0.629082	0.288217	-0.290427	1.78432	1.4052	0.6071	1.71328	-0.251293
CBLN4	cerebellin 4 [Source:VGNC Symbol;Acc:VGNC:70566]	protein_coding	3.54461	0.000482457	0.0017686	2.77934	0.00401448	0.0205982	-0.765271	0.341707	0.49047	-1.86774	-1.02372	-1.80882	2.21907	2.31231	-0.568996	1.61713	1.00831
CBR4	carbonyl reductase 4 [Source:VGNC Symbol;Acc:VGNC:70635]	protein_coding	-0.712642	0.0010047	0.00323812	-0.036715	0.853544	0.911693	0.675927	0.00501651	0.0260593	4.34757	4.27337	3.42663	3.60885	3.41724	2.9542	4.1761	4.26977
CBS	cystathionine beta-synthase [Source:VGNC Symbol;Acc:VGNC:109117]	protein_coding	2.43533	0.000323076	0.00128932	2.18479	0.0017906	0.0113309	-0.250542	0.64138	0.751385	-1.60239	0.0415427	0.61099	1.66371	2.13592	1.063	0.929739	2.17018
CBX1	chromobox 1 [Source:HGNC Symbol;Acc:HGNC:1551]	protein_coding	0.178239	0.151917	0.218653	-0.412561	0.0100172	0.0404494	-0.5908	0.00113676	0.00935232	8.99003	8.53813	8.74155	9.16206	8.82758	8.83225	8.63574	8.09918
CBX2	chromobox 2 [Source:VGNC Symbol;Acc:VGNC:99127]	protein_coding	-0.58984	0.00174965	0.00507743	-0.407794	0.0423235	0.115457	0.182046	0.310614	0.458252	5.1415	5.56904	5.58524	4.52066	4.9322	5.31227	4.9331	4.9199
CBX4	chromobox 4 [Source:VGNC Symbol;Acc:VGNC:70558]	protein_coding	-0.578648	0.00165539	0.00486755	-0.391206	0.0555565	0.140555	0.187443	0.303458	0.450932	4.48936	4.81393	4.17206	3.81678	4.17143	4.0465	4.06204	4.38547
CBX5	chromobox 5 [Source:VGNC Symbol;Acc:VGNC:70559]	protein_coding	0.734457	0.000579956	0.00205625	0.0404832	0.815341	0.886145	-0.693974	0.00219366	0.0147144	7.59937	6.81322	7.31833	8.29657	7.77001	7.87843	7.33551	7.24469
CBX6	chromobox 6 [Source:HGNC Symbol;Acc:HGNC:1556]	protein_coding	0.836913	0.000203355	0.000891077	0.42172	0.0326528	0.095441	-0.415192	0.0349318	0.0994554	5.35548	5.98471	5.85659	6.49327	6.83795	6.25791	6.0249	6.30703
CBX8	chromobox 8 [Source:VGNC Symbol;Acc:VGNC:99128]	protein_coding	-0.684908	0.000314118	0.00125822	-0.262233	0.17882	0.323328	0.422674	0.0327914	0.0949259	3.34738	3.62671	3.68725	2.81042	2.90218	2.78678	3.15075	3.35211
CBY1	chibby family member 1, beta catenin antagonist [Source:VGNC Symbol;Acc:VGNC:107103]	protein_coding	-0.75034	1.3349e-05	0.000110384	-0.401474	0.00464857	0.0230403	0.348866	0.0102077	0.0424345	6.34378	6.14823	6.29832	5.53589	5.45616	5.56606	5.97243	5.711
CC2D1B	coiled-coil and C2 domain containing 1B [Source:VGNC Symbol;Acc:VGNC:70671]	protein_coding	-1.36678	9.53807e-06	8.80844e-05	-0.406113	0.107234	0.225457	0.960664	0.00130642	0.0103148	3.51036	3.9613	3.76461	2.17901	2.48592	3.15091	2.92843	3.74769
CCAR2	cell cycle and apoptosis regulator 2 [Source:VGNC Symbol;Acc:VGNC:70611]	protein_coding	-0.935589	9.80599e-06	8.96015e-05	-0.47431	0.00563124	0.0264738	0.461279	0.00635128	0.0303444	5.83535	6.26516	6.20426	4.96542	5.21476	5.44942	5.48606	5.66178
CCBE1	collagen and calcium binding EGF domains 1 [Source:VGNC Symbol;Acc:VGNC:70673]	protein_coding	-0.967626	0.0486851	0.0837537	-4.02779	0.00512858	0.0247754	-3.06016	0.0130097	0.0503532	1.68098	2.23696	1.93872	0.767153	1.68713	-0.0632251	-0.0685112	-3.21072
CCDC102A	coiled-coil domain containing 102A [Source:VGNC Symbol;Acc:VGNC:70650]	protein_coding	0.38697	0.00294414	0.00777468	0.158735	0.19923	0.348002	-0.228235	0.0756248	0.170205	5.87941	5.84044	5.91715	6.10778	6.29022	6.44295	6.00367	6.00217
CCDC103	coiled-coil domain containing 103 [Source:VGNC Symbol;Acc:VGNC:82118]	protein_coding	-1.12984	0.00899049	0.020134	1.35491	0.00421728	0.0213765	2.48475	6.89628e-05	0.00126653	-0.373388	-0.0702892	0.769534	-1.30208	-0.62621	-1.35458	0.929739	1.37699
CCDC110	coiled-coil domain containing 110 [Source:VGNC Symbol;Acc:VGNC:70659]	protein_coding	1.98116	0.00578877	0.0138151	1.62981	0.0380671	0.106881	-0.351345	0.612446	0.730071	-1.60239	-0.323889	-0.290427	1.63438	0.706934	-0.0632251	0.567669	0.899273
CCDC112	coiled-coil domain containing 112 [Source:VGNC Symbol;Acc:VGNC:70661]	protein_coding	-0.507809	0.00191987	0.00547703	-0.384878	0.0230149	0.0738441	0.122931	0.408696	0.554653	6.2619	5.82	5.70783	5.71933	5.29046	5.21668	5.74112	5.50315
CCDC113	coiled-coil domain containing 113 [Source:VGNC Symbol;Acc:VGNC:104686]	protein_coding	-1.47267	0.000264403	0.00109453	-0.382024	0.259868	0.417652	1.09064	0.0062362	0.0300813	1.93172	2.18919	1.27164	0.53295	0.986706	-1.35458	1.61713	1.79735
CCDC115	coiled-coil domain containing 115 [Source:VGNC Symbol;Acc:VGNC:104516]	protein_coding	-0.295261	0.0150678	0.0310751	-0.0555993	0.637202	0.757963	0.239662	0.0640832	0.151046	6.97771	6.86639	7.07618	6.65017	6.71599	6.65228	7.02838	6.76883
CCDC121	coiled-coil domain containing 121 [Source:VGNC Symbol;Acc:VGNC:70633]	protein_coding	0.97191	0.00199705	0.00564995	0.474674	0.164386	0.304925	-0.497236	0.130146	0.249729	1.8455	1.54102	1.04232	2.66814	2.50218	1.92124	1.75905	2.57654
CCDC122	coiled-coil domain containing 122 [Source:VGNC Symbol;Acc:VGNC:70642]	protein_coding	-0.690114	0.014213	0.0295757	0.0765992	0.804855	0.880208	0.766713	0.0248718	0.0785057	1.68098	1.6152	1.04232	1.10313	0.762004	0.310524	1.45971	1.96905
CCDC13	coiled-coil domain containing 13 [Source:HGNC Symbol;Acc:HGNC:26358]	protein_coding	-0.443276	0.0131325	0.0276871	-0.0183938	0.915707	0.949007	0.424882	0.0312908	0.0922293	6.35065	5.89822	6.74025	5.84306	5.57818	6.32056	6.41631	5.88909
CCDC136	coiled-coil domain containing 136 [Source:VGNC Symbol;Acc:VGNC:70836]	protein_coding	4.54326	1.45217e-06	2.40684e-05	2.18966	0.00131158	0.00901467	-2.35359	0.000902692	0.00798801	-0.180125	0.145326	0.432848	4.88158	4.43556	4.14211	2.94832	1.37699
CCDC137	coiled-coil domain containing 137 [Source:VGNC Symbol;Acc:VGNC:103795]	protein_coding	-0.448105	0.0243878	0.0466941	-0.735466	0.0129712	0.049105	-0.287361	0.237948	0.3816	4.75183	4.26476	4.26817	3.93375	4.24576	3.47851	3.66522	3.93888
CCDC146	coiled-coil domain containing 146 [Source:VGNC Symbol;Acc:VGNC:70902]	protein_coding	-2.27885	6.00394e-07	1.333e-05	0.00282125	0.989464	0.994449	2.28167	1.14395e-06	7.72524e-05	2.59174	2.57102	2.57594	0.489935	0.323373	-0.0632251	2.48658	2.71166
CCDC148	coiled-coil domain containing 148 [Source:VGNC Symbol;Acc:VGNC:70856]	protein_coding	-1.05273	0.00824672	0.0186707	0.979472	0.0145375	0.0533068	2.0322	0.000162727	0.00237741	1.46667	1.24649	0.229568	0.693231	-0.254262	-0.568996	2.15113	2.30453
CCDC149	coiled-coil domain containing 149 [Source:VGNC Symbol;Acc:VGNC:70859]	protein_coding	-0.600448	0.00150686	0.00451222	-0.791549	0.00515854	0.0248646	-0.191101	0.373016	0.521009	3.32366	3.51004	3.54099	2.91981	2.86493	2.37925	2.59151	2.74356
CCDC15	coiled-coil domain containing 15 [Source:VGNC Symbol;Acc:VGNC:100900]	protein_coding	1.53535	0.000254718	0.00106127	0.93772	0.0265593	0.0818648	-0.597632	0.116312	0.230643	0.822035	0.49881	0.432848	2.33906	1.87372	1.80919	1.283	1.85688
CCDC150	coiled-coil domain containing 150 [Source:VGNC Symbol;Acc:VGNC:84222]	protein_coding	1.94127	1.86611e-05	0.000141995	0.735742	0.0546224	0.138869	-1.20553	0.00396872	0.0222133	0.629082	0.49881	-0.00712718	2.38674	2.51025	1.55502	1.15188	1.37699
CCDC157	coiled-coil domain containing 157 [Source:VGNC Symbol;Acc:VGNC:70922]	protein_coding	-0.84505	0.0111391	0.0241279	-0.0965477	0.81941	0.888444	0.748502	0.0792242	0.175563	1.77728	1.26964	2.18374	0.820211	0.394805	2.29855	1.15188	1.60243
CCDC160	coiled-coil domain containing 160 [Source:VGNC Symbol;Acc:VGNC:70926]	protein_coding	1.9683	0.000185686	0.000828983	3.39359	2.1992e-06	0.000121312	1.42529	0.00320131	0.0191635	-0.00971993	-0.191524	-1.11143	1.72063	1.68713	0.6071	2.84599	3.35211
CCDC167	coiled-coil domain containing 167 [Source:VGNC Symbol;Acc:VGNC:70833]	protein_coding	0.502171	0.00332247	0.00861376	0.220918	0.170404	0.312115	-0.281253	0.0908971	0.19378	6.53065	6.4589	6.36194	7.10887	7.08099	6.62772	6.97968	6.48501
CCDC168	coiled-coil domain containing 168 [Source:VGNC Symbol;Acc:VGNC:109116]	protein_coding	1.70019	0.000595975	0.00210155	1.55752	0.00295799	0.0164043	-0.142673	0.72826	0.818606	-0.373388	0.647619	-0.643296	1.87905	1.68713	0.852983	1.34434	1.96905
CCDC170	coiled-coil domain containing 170 [Source:VGNC Symbol;Acc:VGNC:70832]	protein_coding	-2.63346	3.51649e-07	9.53338e-06	-2.12255	0.000117638	0.00163483	0.510912	0.144774	0.269227	3.42375	3.21438	3.64695	0.984176	0.706934	-0.0632251	1.283	1.20439
CCDC171	coiled-coil domain containing 171 [Source:VGNC Symbol;Acc:VGNC:70908]	protein_coding	0.843064	0.00021849	0.000944313	0.233932	0.282656	0.442508	-0.609132	0.0109209	0.0443887	3.42375	3.33452	2.91825	4.41684	3.96982	3.77545	3.7241	3.45201
CCDC18	coiled-coil domain containing 18 [Source:VGNC Symbol;Acc:VGNC:70913]	protein_coding	2.76843	1.9009e-06	2.89965e-05	1.60833	0.000813445	0.0063922	-1.1601	0.00615429	0.0298563	0.521977	1.38014	1.6434	3.92772	3.86681	3.51469	2.84599	2.42743
CCDC181	coiled-coil domain containing 181 [Source:VGNC Symbol;Acc:VGNC:70884]	protein_coding	0.0655297	0.651637	0.723051	0.630702	0.00311736	0.0171307	0.565172	0.0060349	0.0294042	4.46427	4.84123	4.30748	4.78479	4.60892	4.43421	5.08908	5.46061
CCDC183	coiled-coil domain containing 183 [Source:VGNC Symbol;Acc:VGNC:103245]	protein_coding	-3.56206	6.27838e-06	6.55357e-05	-0.606813	0.174361	0.317207	2.95525	5.44165e-05	0.0010805	1.0703	0.611831	1.37394	-1.8467	-2.08902	-3.21072	0.0831421	0.51182
CCDC184	coiled-coil domain containing 184 [Source:VGNC Symbol;Acc:VGNC:108330]	protein_coding	-1.91856	0.000331078	0.00131523	-0.602552	0.194879	0.342838	1.31601	0.0116348	0.0465043	1.37731	2.41363	2.23901	0.253217	0.323373	-1.35458	1.15188	1.67037
CCDC22	coiled-coil domain containing 22 [Source:VGNC Symbol;Acc:VGNC:70899]	protein_coding	-0.326882	0.0255289	0.0485704	0.106764	0.514604	0.661492	0.433645	0.0178318	0.0622865	4.31986	4.37828	4.20018	3.83193	4.18912	3.97039	4.48613	4.37532
CCDC24	coiled-coil domain containing 24 [Source:VGNC Symbol;Acc:VGNC:70897]	protein_coding	-0.664559	0.00721386	0.0167206	0.998166	0.00128222	0.00884324	1.66273	2.48456e-05	0.000625611	1.72993	1.44259	1.93872	1.13139	0.840858	0.852983	2.71277	2.42743
CCDC30	coiled-coil domain containing 30 [Source:VGNC Symbol;Acc:VGNC:70866]	protein_coding	-0.248071	0.374216	0.46097	1.26952	0.00189717	0.0118093	1.51759	0.000564117	0.00574124	1.46667	2.49447	2.29223	1.37545	2.28437	2.02521	2.54	4.15588
CCDC39	coiled-coil domain containing 39 [Source:VGNC Symbol;Acc:VGNC:110376]	protein_coding	-0.887382	0.0906195	0.141427	1.84175	0.00355897	0.0189276	2.72913	0.000329908	0.00389226	-0.00971993	0.749947	-0.00712718	-0.383034	-0.941062	0.852983	1.45971	2.77476
CCDC43	coiled-coil domain containing 43 [Source:VGNC Symbol;Acc:VGNC:70870]	protein_coding	-0.336933	0.0191678	0.0381825	-0.295235	0.0703527	0.166125	0.0416976	0.777465	0.85306	5.56726	5.47381	5.34821	5.28615	5.17092	4.73949	5.09801	5.40186
CCDC47	coiled-coil domain containing 47 [Source:VGNC Symbol;Acc:VGNC:97745]	protein_coding	0.327094	0.0182053	0.0365345	0.0703655	0.615806	0.742226	-0.256729	0.0868618	0.187834	5.88482	5.61834	5.50297	6.22554	5.92814	5.81119	5.7553	5.86392
CCDC50	coiled-coil domain containing 50 [Source:VGNC Symbol;Acc:VGNC:70820]	protein_coding	-0.748426	0.00266625	0.0071634	-0.590635	0.0217869	0.071156	0.157791	0.482452	0.621507	6.90031	6.37131	5.95064	5.92154	5.61229	5.45873	5.76935	6.15228
CCDC51	coiled-coil domain containing 51 [Source:VGNC Symbol;Acc:VGNC:110375]	protein_coding	-0.295686	0.0174358	0.0352193	0.175283	0.194728	0.342817	0.470969	0.0034898	0.020383	4.70974	4.7035	4.48941	4.33108	4.46698	4.20987	4.8667	4.86297
CCDC6	coiled-coil domain containing 6 [Source:VGNC Symbol;Acc:VGNC:70825]	protein_coding	-0.495618	0.000923202	0.00302709	-0.250834	0.0666804	0.159959	0.244784	0.073687	0.166828	6.72729	6.65956	6.35257	6.2074	6.08687	5.95636	6.31652	6.48029
CCDC69	coiled-coil domain containing 69 [Source:VGNC Symbol;Acc:VGNC:70850]	protein_coding	-4.6572	1.19189e-07	4.89054e-06	-1.93574	0.00016656	0.00206465	2.72146	1.79614e-05	0.00050518	7.69145	7.47087	7.71537	2.38086	3.32881	4.25334	5.09801	6.16411
CCDC73	coiled-coil domain containing 73 [Source:VGNC Symbol;Acc:VGNC:70839]	protein_coding	-3.75658	1.38473e-08	1.56125e-06	-1.88486	4.14024e-05	0.000789447	1.87172	3.94646e-05	0.000862897	3.85735	3.89212	3.51883	0.118496	0.168932	0.6071	1.88825	2.07312
CCDC80	coiled-coil domain containing 80 [Source:VGNC Symbol;Acc:VGNC:70917]	protein_coding	1.81764	1.77284e-07	6.08574e-06	0.841108	0.000420022	0.00389278	-0.97653	0.000140752	0.00213449	6.49834	6.56798	6.50125	8.30017	7.98147	8.72536	7.32794	7.28046
CCDC82	coiled-coil domain containing 82 [Source:VGNC Symbol;Acc:VGNC:70869]	protein_coding	0.686289	0.000145698	0.000682979	0.20699	0.156815	0.293951	-0.4793	0.00519916	0.0267297	5.87125	5.60816	5.32285	6.57787	6.22924	6.07012	5.98693	5.8309
CCDC85B	coiled-coil domain containing 85B [Source:VGNC Symbol;Acc:VGNC:70853]	protein_coding	0.835341	0.000524087	0.00189654	0.569668	0.0128574	0.0487594	-0.265673	0.191443	0.327709	6.13816	6.45006	5.861	7.18121	7.06807	6.72357	7.1255	6.51073
CCDC85C	coiled-coil domain containing 85C [Source:VGNC Symbol;Acc:VGNC:84320]	protein_coding	-3.42495	1.84015e-05	0.000140846	-2.54851	0.00177129	0.0112361	0.876433	0.159612	0.287854	0.951504	0.575132	1.16154	-2.08605	-1.74394	-3.21072	-2.22625	-0.869619
CCDC88A	coiled-coil domain containing 88A [Source:VGNC Symbol;Acc:VGNC:70860]	protein_coding	0.0996112	0.418312	0.505013	-0.881885	8.17922e-05	0.00125803	-0.981496	3.18814e-05	0.000744818	7.13705	7.19704	6.78271	7.11729	7.09882	7.22722	6.10905	6.28553
CCDC88C	coiled-coil domain containing 88C [Source:VGNC Symbol;Acc:VGNC:84321]	protein_coding	-0.98751	0.0154005	0.0316041	0.812374	0.0699232	0.165306	1.79988	0.00108526	0.00904918	1.68098	1.6509	1.55905	0.30377	0.840858	2.1222	1.666	3.22232
CCDC9	coiled-coil domain containing 9 [Source:VGNC Symbol;Acc:VGNC:70851]	protein_coding	1.24528	4.01424e-07	1.03477e-05	0.900814	2.74809e-05	0.000601886	-0.344466	0.0197178	0.0667175	4.89284	4.99153	5.13168	6.23086	6.16493	6.33074	5.99652	5.70291
CCDC91	coiled-coil domain containing 91 [Source:VGNC Symbol;Acc:VGNC:70852]	protein_coding	-0.492153	0.00202866	0.0057132	-0.149377	0.325749	0.488291	0.342775	0.036496	0.102006	5.15276	5.11651	4.95316	4.81015	4.51586	4.25334	4.9331	5.05947
CCDC92	coiled-coil domain containing 92 [Source:VGNC Symbol;Acc:VGNC:70906]	protein_coding	-1.13205	3.66132e-07	9.78817e-06	-0.96347	9.226e-06	0.00029587	0.168577	0.174449	0.307116	6.33392	6.18218	6.34314	5.25518	5.09654	5.02933	5.36177	5.27666
CCDC93	coiled-coil domain containing 93 [Source:VGNC Symbol;Acc:VGNC:84223]	protein_coding	0.299875	0.0479325	0.0826783	-0.303486	0.126149	0.252453	-0.603361	0.00579745	0.0286579	4.64422	4.33503	4.06908	4.85216	4.64964	4.43421	4.05288	4.31292
CCDC96	coiled-coil domain containing 96 [Source:VGNC Symbol;Acc:VGNC:100209]	protein_coding	1.23509	0.00027173	0.0011192	1.01692	0.00514299	0.0248173	-0.218167	0.449081	0.591746	0.679793	0.991897	0.432848	2.05906	2.07198	1.4089	1.88825	1.73526
CCHCR1	coiled-coil alpha-helical rod protein 1 [Source:VGNC Symbol;Acc:VGNC:81052]	protein_coding	0.751722	0.00063493	0.00221661	0.551679	0.0194906	0.0658455	-0.200043	0.320848	0.468746	3.29954	3.78372	3.19472	4.17859	4.37503	4.14211	4.19287	3.92504
CCL11	C-C motif chemokine ligand 11 [Source:VGNC Symbol;Acc:VGNC:70695]	protein_coding	5.40382	0.000748667	0.0025385	2.55777	0.0516787	0.133625	-2.84606	0.0382842	0.105683	-1.18446	-1.14094	-1.11143	4.62251	3.81892	4.02158	3.52654	-1.31881
CCL2	C-C motif chemokine ligand 2 [Source:VGNC Symbol;Acc:VGNC:70698]	protein_coding	4.79437	0.00160022	0.00473492	3.48949	0.0103955	0.0415627	-1.30489	0.264904	0.411267	0.465287	-0.129633	0.61099	4.7071	4.53377	6.7617	4.41643	2.17018
CCL20	C-C motif chemokine ligand 20 [Source:VGNC Symbol;Acc:VGNC:70699]	protein_coding	-3.28823	0.0211326	0.0413979	2.86572	0.00618318	0.028339	6.15395	0.000419164	0.00462128	1.03178	0.0415427	-0.290427	-2.732	-2.29844	-1.35458	2.04427	4.30225
CCL25	C-C motif chemokine ligand 25 [Source:VGNC Symbol;Acc:VGNC:70700]	protein_coding	-1.15133	1.48052e-06	2.44229e-05	-0.931999	0.000190759	0.002265	0.219328	0.182823	0.317631	4.9221	4.76995	5.2236	3.79707	3.7076	3.89005	3.98709	3.8827
CCM2	CCM2 scaffold protein [Source:VGNC Symbol;Acc:VGNC:70835]	protein_coding	0.692028	0.000294382	0.00119354	0.225294	0.167573	0.308585	-0.466734	0.0110491	0.0447417	5.49476	5.36381	5.27738	6.01979	6.18773	6.01436	5.87965	5.36645
CCN1	cellular communication network factor 1 [Source:VGNC Symbol;Acc:VGNC:70874]	protein_coding	0.678103	0.311678	0.395771	2.60474	0.00675453	0.0302623	1.92664	0.028236	0.0857596	4.19902	6.67373	4.21403	6.15544	5.52046	6.01436	7.31746	8.43571
CCNA2	cyclin A2 [Source:VGNC Symbol;Acc:VGNC:70719]	protein_coding	3.45471	2.62307e-08	2.19424e-06	2.37378	2.45857e-06	0.000128539	-1.08093	0.00150954	0.0113927	2.49594	3.12834	3.95818	6.34539	6.40117	6.8493	5.50968	5.04034
CCNB1	cyclin B1 [Source:VGNC Symbol;Acc:VGNC:70720]	protein_coding	2.69395	5.72724e-08	3.12734e-06	1.80399	7.61734e-06	0.000260154	-0.889961	0.00196688	0.0137037	3.97877	3.98946	5.0413	6.63297	6.71512	7.46071	6.06417	5.60214
CCNB2	cyclin B2 [Source:VGNC Symbol;Acc:VGNC:70721]	protein_coding	3.71634	8.50711e-06	8.07491e-05	2.64489	0.000258976	0.0027774	-1.07146	0.040934	0.110642	1.24885	2.18919	3.85583	5.59481	5.59723	6.72743	4.91804	4.04507
CCNC	cyclin C [Source:VGNC Symbol;Acc:VGNC:70722]	protein_coding	0.341974	0.00436049	0.010831	0.197731	0.104934	0.221505	-0.144244	0.218382	0.35906	5.25455	5.30619	5.16059	5.56856	5.64104	5.55741	5.48265	5.44129
CCND1	cyclin D1 [Source:VGNC Symbol;Acc:VGNC:70723]	protein_coding	3.57477	5.69427e-06	6.12079e-05	3.09443	2.82084e-05	0.000611622	-0.480342	0.2429	0.387766	3.18132	4.48352	2.77603	7.56334	7.65969	6.29479	6.84157	7.02386
CCND3	cyclin D3 [Source:VGNC Symbol;Acc:VGNC:70724]	protein_coding	0.400991	0.0139885	0.029187	0.020367	0.898061	0.939302	-0.380624	0.0342502	0.0980759	6.65863	6.44308	6.28525	6.91848	6.88173	6.80616	6.86007	6.18168
CCNDBP1	cyclin D1 binding protein 1 [Source:VGNC Symbol;Acc:VGNC:70726]	protein_coding	-0.762456	0.000107365	0.00053419	0.104167	0.481216	0.632997	0.866622	0.000119385	0.00188086	5.35353	5.2822	4.84154	4.424	4.61641	4.0951	5.26594	5.51243
CCNE1	cyclin E1 [Source:VGNC Symbol;Acc:VGNC:70727]	protein_coding	2.56776	1.87576e-06	2.87752e-05	1.61254	0.000491561	0.00436248	-0.955212	0.0122027	0.0481207	1.68098	1.92327	2.53236	4.49506	4.51986	4.4152	4.01566	2.83521
CCNE2	cyclin E2 [Source:VGNC Symbol;Acc:VGNC:70728]	protein_coding	3.81461	6.22295e-05	0.000350507	2.63804	0.00277215	0.0156549	-1.17657	0.109594	0.221577	-2.19316	-2.16383	-0.00712718	2.10966	1.50543	1.80919	0.760033	-0.0195075
CCNF	cyclin F [Source:VGNC Symbol;Acc:VGNC:70729]	protein_coding	2.04656	1.54166e-05	0.000123466	1.34662	0.00246116	0.01431	-0.699942	0.0567651	0.138819	1.40772	1.63316	1.93872	3.30508	3.65402	4.59491	2.8878	2.64568
CCNG2	cyclin G2 [Source:VGNC Symbol;Acc:VGNC:70731]	protein_coding	0.364201	0.00522112	0.0126371	0.259123	0.0521264	0.134502	-0.105078	0.393859	0.540457	5.95341	6.20863	5.82534	6.34086	6.41144	6.37569	6.21959	6.37478
CCNH	cyclin H [Source:VGNC Symbol;Acc:VGNC:70732]	protein_coding	0.427243	0.00723948	0.016765	-0.0386937	0.811864	0.884293	-0.465937	0.0129093	0.0500395	4.83249	5.19872	5.19593	5.44872	5.6346	5.24925	5.05737	4.98138
CCNJ	cyclin J [Source:VGNC Symbol;Acc:VGNC:70841]	protein_coding	-1.16151	4.47595e-06	5.20495e-05	-0.452397	0.0236256	0.0752284	0.709113	0.00145328	0.0110865	4.51402	4.5298	4.47797	3.42125	3.31507	3.24004	3.83511	4.36511
CCNK	cyclin K [Source:VGNC Symbol;Acc:VGNC:70734]	protein_coding	-0.541163	0.000373303	0.00144356	-0.669171	0.000273761	0.00287649	-0.128007	0.316009	0.463643	6.4743	6.21237	6.24532	5.99019	5.65747	5.60852	5.74112	5.61082
CCP110	centriolar coiled-coil protein 110 [Source:VGNC Symbol;Acc:VGNC:70846]	protein_coding	0.995393	1.19833e-05	0.000101752	0.710305	0.000981567	0.00731436	-0.285088	0.0881418	0.189716	3.72477	4.01709	3.92486	4.94864	4.84402	4.78464	4.44472	4.78082
CCPG1	cell cycle progression 1 [Source:VGNC Symbol;Acc:VGNC:70844]	protein_coding	-0.27352	0.0626356	0.103509	0.288887	0.0791654	0.180492	0.562408	0.00363109	0.0209248	6.14832	5.79927	5.9001	5.79085	5.63736	5.55741	6.10241	6.43462
CCR10	C-C motif chemokine receptor 10 [Source:VGNC Symbol;Acc:VGNC:82119]	protein_coding	0.909196	0.00146606	0.00441611	0.18815	0.560207	0.699024	-0.721046	0.0327528	0.094891	1.1444	0.716638	0.769534	1.80202	1.78344	1.55502	1.21893	0.899273
CCSAP	centriole, cilia and spindle associated protein [Source:VGNC Symbol;Acc:VGNC:82120]	protein_coding	1.82136	1.54977e-06	2.52758e-05	0.266085	0.346782	0.508583	-1.55528	0.000103433	0.00169573	2.37805	1.84836	2.18374	4.13213	3.78609	3.47851	2.59151	2.17018
CCSER1	coiled-coil serine rich protein 1 [Source:VGNC Symbol;Acc:VGNC:70904]	protein_coding	-1.73268	0.000710374	0.00243219	1.12857	0.00932078	0.0383992	2.86126	1.94599e-05	0.000532198	1.40772	1.04654	1.37394	-0.161113	-0.855677	0.310524	1.88825	2.77476
CCSER2	coiled-coil serine rich protein 2 [Source:VGNC Symbol;Acc:VGNC:70900]	protein_coding	0.123557	0.271539	0.353243	-0.495779	0.00441816	0.0221437	-0.619336	0.000813536	0.00746519	5.24616	5.48869	5.15342	5.48066	5.53733	5.17207	4.75819	5.00788
CCT6B	chaperonin containing TCP1 subunit 6B [Source:VGNC Symbol;Acc:VGNC:70748]	protein_coding	0.177321	0.204986	0.281105	-0.434012	0.0659585	0.158785	-0.611333	0.0102324	0.0425099	3.09053	3.47561	3.45024	3.39526	3.56004	3.71454	2.82462	2.86451
CD109	CD109 molecule [Source:VGNC Symbol;Acc:VGNC:70834]	protein_coding	3.55824	1.5621e-06	2.5413e-05	2.09918	0.0004627	0.00417493	-1.45905	0.00529251	0.0270594	-0.273523	-0.469636	0.912367	3.2832	3.36038	3.0559	2.15113	1.29327
CD14	CD14 molecule [Source:VGNC Symbol;Acc:VGNC:70751]	protein_coding	-3.63679	0.000141698	0.000667363	-0.200973	0.679636	0.790159	3.43581	0.000171406	0.00246939	2.40844	2.24866	2.39313	-0.552547	-0.941062	-3.21072	3.25027	0.899273
CD151	CD151 molecule [Source:VGNC Symbol;Acc:VGNC:100903]	protein_coding	-0.996648	0.000318232	0.00127233	1.20237	0.00013713	0.00182736	2.19901	9.92914e-07	7.15229e-05	5.68054	5.36515	6.38662	4.50994	4.57856	5.68194	6.69914	6.8842
CD163	CD163 molecule [Source:VGNC Symbol;Acc:VGNC:70752]	protein_coding	-0.411918	0.186623	0.260049	1.38029	0.00198713	0.0122342	1.79221	0.00031526	0.00376331	0.344752	0.288217	0.912367	0.0608752	-0.050738	0.310524	2.11638	1.10968
CD163L1	CD163 molecule like 1 [Source:VGNC Symbol;Acc:VGNC:70914]	protein_coding	0.884785	0.00204272	0.00574904	0.16267	0.621211	0.745937	-0.722115	0.0356506	0.100554	1.65587	1.22296	1.04232	2.46656	1.93491	2.29855	1.666	1.37699
CD200	CD200 molecule [Source:VGNC Symbol;Acc:VGNC:70931]	protein_coding	-1.337	2.83907e-07	8.15913e-06	-1.43597	5.39851e-07	5.17433e-05	-0.0989632	0.457953	0.599381	7.86925	8.03341	8.36673	6.59637	6.79238	6.89118	6.60045	6.56974
CD22	CD22 molecule [Source:VGNC Symbol;Acc:VGNC:70758]	protein_coding	-1.7836	8.70919e-05	0.000452599	0.407671	0.197418	0.345769	2.19127	3.21407e-05	0.000749527	3.00363	2.66132	2.44105	1.11733	0.89113	1.063	2.71277	3.76333
CD248	CD248 molecule [Source:VGNC Symbol;Acc:VGNC:70822]	protein_coding	4.53997	6.276e-05	0.000352882	2.52433	0.00428747	0.0216393	-2.01564	0.014497	0.0543575	2.1984	2.66132	2.98443	7.11109	7.32966	6.73894	6.06189	3.92504
CD276	CD276 molecule [Source:VGNC Symbol;Acc:VGNC:70826]	protein_coding	0.30063	0.0213278	0.0417035	0.265669	0.0676402	0.161649	-0.034961	0.791711	0.862636	5.23772	5.53839	5.60114	5.51793	5.8365	5.96945	5.613	5.70696
CD2AP	CD2 associated protein [Source:VGNC Symbol;Acc:VGNC:70709]	protein_coding	-0.744757	0.00125603	0.00389889	0.566269	0.0118143	0.0457541	1.31103	3.84025e-05	0.000854077	5.99155	5.78025	5.4336	5.02313	5.17853	4.70859	6.07326	6.75325
CD2BP2	CD2 cytoplasmic tail binding protein 2 [Source:VGNC Symbol;Acc:VGNC:97746]	protein_coding	-0.468436	0.000517863	0.00187769	0.0229078	0.834751	0.898525	0.491344	0.00100874	0.00862186	5.97642	6.03878	5.99946	5.43744	5.57145	5.66595	5.96269	6.06977
CD300LG	CD300 molecule like family member g [Source:VGNC Symbol;Acc:VGNC:70915]	protein_coding	-2.4083	0.000858742	0.00284914	1.41071	0.0133573	0.0500557	3.81901	2.69523e-05	0.000663119	-0.860795	0.242142	1.6434	-2.08605	-2.08902	-1.35458	1.15188	1.10968
CD320	CD320 molecule [Source:VGNC Symbol;Acc:VGNC:70763]	protein_coding	-0.736896	4.58386e-05	0.000278565	0.0191878	0.878077	0.927053	0.756083	0.000108494	0.00176158	7.979	7.53468	7.86009	7.2713	6.82588	7.07503	7.98569	7.60842
CD34	CD34 molecule [Source:VGNC Symbol;Acc:VGNC:70760]	protein_coding	2.09585	0.0035578	0.00914378	2.43125	0.00297493	0.0164842	0.335405	0.589809	0.711967	1.34625	0.459079	1.6434	3.36582	2.66273	3.54998	4.68893	1.67037
CD36	CD36 molecule [Source:VGNC Symbol;Acc:VGNC:80857]	protein_coding	-4.37528	1.06663e-05	9.45314e-05	-2.27639	0.00237668	0.0139502	2.09889	0.00414254	0.0228893	5.96752	4.48599	5.25074	1.25216	0.590056	0.852983	4.09811	1.60243
CD4	CD4 molecule [Source:VGNC Symbol;Acc:VGNC:99912]	protein_coding	3.14989	4.92672e-05	0.000293836	1.77184	0.00717969	0.0317178	-1.37805	0.0246645	0.0780191	0.280485	1.71977	1.16154	3.77484	4.67856	4.23177	3.06224	2.42743
CD44	CD44 molecule [Source:VGNC Symbol;Acc:VGNC:100905]	protein_coding	4.39493	4.56346e-05	0.000277532	2.98286	0.00116731	0.00825718	-1.41207	0.0555736	0.136704	0.679793	0.537476	2.06643	5.06403	5.01954	6.12965	4.60995	2.38762
CD46	CD46 molecule [Source:VGNC Symbol;Acc:VGNC:70930]	protein_coding	-0.717831	0.00150289	0.00450241	0.133576	0.491973	0.641678	0.851406	0.00113416	0.00933683	6.30291	5.67038	6.07734	5.44591	5.20237	5.14924	5.98934	6.32295
CD47	CD47 molecule [Source:VGNC Symbol;Acc:VGNC:70767]	protein_coding	0.53918	0.00309092	0.00809743	0.616313	0.00301417	0.016666	0.0771326	0.639015	0.749784	5.64908	5.76404	6.07354	6.29513	6.50116	6.17557	6.546	6.25266
CD58	CD58 molecule [Source:VGNC Symbol;Acc:VGNC:70772]	protein_coding	1.19766	4.55963e-06	5.26492e-05	0.669585	0.00291087	0.0162193	-0.528079	0.00975387	0.0411548	3.81261	3.80368	4.21403	5.17173	4.98668	5.05412	4.76941	4.21395
CD63	CD63 molecule [Source:VGNC Symbol;Acc:VGNC:70775]	protein_coding	0.367782	0.012507	0.0265669	0.372247	0.0226173	0.0729673	0.00446511	0.974996	0.984794	9.465	9.18173	9.20067	9.74766	9.76116	9.46295	9.9372	9.47134
CD81	CD81 molecule [Source:VGNC Symbol;Acc:VGNC:70780]	protein_coding	0.96196	0.00034386	0.00135311	0.558374	0.0210816	0.0695001	-0.403585	0.0777406	0.173581	9.84933	9.36219	9.92687	10.7361	10.6943	10.627	10.7238	9.78612
CD82	CD82 molecule [Source:VGNC Symbol;Acc:VGNC:70928]	protein_coding	0.0901355	0.497283	0.583245	0.828109	0.000293457	0.00301026	0.737974	0.000635874	0.00626977	4.01378	3.80368	4.17206	3.92973	4.03834	4.39593	4.62856	4.84837
CD83	CD83 molecule [Source:VGNC Symbol;Acc:VGNC:70783]	protein_coding	0.112753	0.518632	0.603752	1.95943	6.34121e-07	5.5932e-05	1.84668	1.56378e-06	9.70143e-05	2.61799	3.25555	2.95172	3.08066	3.20511	2.52826	4.87712	5.00788
CD8A	CD8a molecule [Source:VGNC Symbol;Acc:VGNC:70786]	protein_coding	-5.28185	0.00011707	0.000571294	-2.82962	0.0208164	0.0689415	2.45224	0.035986	0.101161	1.95249	2.17699	1.46946	-2.22248	-3.21072	-1.35458	-0.237999	-1.97461
CD9	CD9 molecule [Source:VGNC Symbol;Acc:VGNC:70787]	protein_coding	-1.34503	3.17261e-05	0.000209771	2.38205	1.14098e-07	1.97253e-05	3.72709	3.54563e-09	2.86551e-06	4.95593	4.12893	4.85044	3.57323	3.00278	2.72636	7.1611	6.77849
CD99L2	CD99 molecule like 2 [Source:VGNC Symbol;Acc:VGNC:70823]	protein_coding	0.287299	0.0245595	0.0469586	0.144828	0.332856	0.495047	-0.142471	0.32187	0.469742	4.26694	4.27623	4.44309	4.51128	4.54559	4.93904	4.38758	4.41547
CDC123	cell division cycle 123 [Source:VGNC Symbol;Acc:VGNC:70768]	protein_coding	-0.323366	0.019763	0.0392233	-0.159352	0.260956	0.418729	0.164014	0.249663	0.39535	6.53668	6.548	6.68908	6.28297	6.17891	6.35089	6.64379	6.13735
CDC14B	cell division cycle 14B [Source:VGNC Symbol;Acc:VGNC:103247]	protein_coding	1.35814	0.0013054	0.00401752	1.24549	0.00968534	0.039503	-0.112654	0.77219	0.849429	0.280485	-0.394923	0.229568	1.18632	1.22094	1.4089	0.760033	1.45611
CDC20	cell division cycle 20 [Source:NCBI gene (formerly Entrezgene);Acc:702317]	protein_coding	3.66611	4.91542e-08	2.9259e-06	2.75268	1.53964e-06	9.64393e-05	-0.913431	0.00668091	0.0314444	3.05255	3.11562	4.65094	6.77803	6.80103	7.68959	6.19065	5.6701
CDC23	cell division cycle 23 [Source:VGNC Symbol;Acc:VGNC:70793]	protein_coding	-0.128665	0.264617	0.346183	-0.501293	0.00470809	0.023273	-0.372627	0.0195553	0.0663209	5.52974	5.2893	5.37929	5.22762	5.28459	5.34278	4.80258	5.00788
CDC25A	cell division cycle 25A [Source:VGNC Symbol;Acc:VGNC:70794]	protein_coding	0.628818	0.00417664	0.0104462	0.160919	0.523406	0.66847	-0.467899	0.0681647	0.15791	2.39332	2.94634	2.69929	3.32051	3.46366	2.72636	2.61659	3.1995
CDC25B	cell division cycle 25B [Source:VGNC Symbol;Acc:VGNC:70795]	protein_coding	2.57428	1.08993e-05	9.60708e-05	1.58099	0.00184699	0.0116007	-0.993291	0.0221142	0.0722068	1.6043	2.70444	2.69929	4.75671	4.90033	5.12604	4.21767	3.26689
CDC25C	cell division cycle 25C [Source:VGNC Symbol;Acc:VGNC:70796]	protein_coding	3.29789	1.90825e-06	2.90206e-05	1.41685	0.00753497	0.0328619	-1.88103	0.00103818	0.00876943	-0.273523	0.0943673	0.912367	3.54724	3.10216	3.28262	1.666	1.00831
CDC27	cell division cycle 27 [Source:VGNC Symbol;Acc:VGNC:70797]	protein_coding	1.0095	4.79185e-06	5.44055e-05	0.142927	0.383422	0.544857	-0.866573	0.000166303	0.00241465	4.00386	3.80764	3.83804	5.01367	4.73814	4.99132	4.07114	3.97962
CDC34	cell division cycle 34, ubiqiutin conjugating enzyme [Source:VGNC Symbol;Acc:VGNC:108493]	protein_coding	-0.626319	0.00120688	0.00377525	-0.20769	0.336772	0.498639	0.418629	0.0547741	0.135369	3.08113	3.0027	3.47347	2.57345	2.33972	2.6633	2.92843	2.74356
CDC37	cell division cycle 37, HSP90 cochaperone [Source:VGNC Symbol;Acc:VGNC:108494]	protein_coding	-0.520563	0.00606951	0.014395	-0.297536	0.111343	0.231061	0.223027	0.223012	0.364867	7.6681	7.44727	8.12961	7.05132	6.98226	7.68761	7.56302	7.06072
CDC40	cell division cycle 40 [Source:VGNC Symbol;Acc:VGNC:70798]	protein_coding	0.444749	0.0198173	0.0392951	-0.241488	0.225659	0.379691	-0.686237	0.0042467	0.0231985	6.60469	6.33747	5.62208	7.03294	6.74746	6.11794	6.31461	5.98892
CDC42BPA	CDC42 binding protein kinase alpha [Source:VGNC Symbol;Acc:VGNC:70799]	protein_coding	0.755788	0.00050693	0.00184372	-0.124026	0.545424	0.687667	-0.879814	0.000929137	0.00817868	4.44973	4.63829	3.6055	5.25678	5.19613	4.66097	4.32047	4.43514
CDC42BPG	CDC42 binding protein kinase gamma [Source:VGNC Symbol;Acc:VGNC:70909]	protein_coding	-0.105496	0.667295	0.737106	1.06743	0.00330053	0.0178668	1.17292	0.00174334	0.0125788	1.34625	1.96642	1.04232	1.46702	1.4892	1.55502	2.28231	3.10446
CDC42EP1	CDC42 effector protein 1 [Source:VGNC Symbol;Acc:VGNC:70782]	protein_coding	3.58424	2.4814e-08	2.13072e-06	3.65941	3.57562e-08	1.13479e-05	0.0751634	0.773163	0.849995	2.26634	2.03558	3.8734	5.87737	5.87292	6.41451	6.16538	5.70696
CDC42EP2	CDC42 effector protein 2 [Source:VGNC Symbol;Acc:VGNC:70750]	lncRNA	3.39808	1.25848e-06	2.19018e-05	2.90332	1.01063e-05	0.00031349	-0.494759	0.207883	0.347459	0.0684848	-0.0702892	1.27164	3.37176	3.32881	4.50785	3.02526	2.61152
CDC42EP3	CDC42 effector protein 3 [Source:VGNC Symbol;Acc:VGNC:70777]	protein_coding	2.13144	1.16796e-08	1.36431e-06	1.38377	2.51881e-06	0.000130299	-0.74767	0.000451634	0.00486774	4.53483	4.30453	4.26817	6.37377	6.51726	6.71193	5.85878	5.63652
CDC42EP4	CDC42 effector protein 4 [Source:VGNC Symbol;Acc:VGNC:70789]	protein_coding	0.340841	0.0168999	0.0343024	-0.103573	0.484004	0.635218	-0.444413	0.0101934	0.0424023	5.50359	5.82685	5.27738	5.80518	6.10894	5.75937	5.51636	5.52166
CDC42SE1	CDC42 small effector 1 [Source:VGNC Symbol;Acc:VGNC:70816]	protein_coding	-0.407341	0.00316094	0.00825561	-0.284345	0.0682552	0.162594	0.122996	0.378348	0.525737	4.68203	4.68854	4.76829	4.1701	4.35725	4.50785	4.31282	4.48316
CDC45	cell division cycle 45 [Source:VGNC Symbol;Acc:VGNC:70800]	protein_coding	3.31998	4.93414e-07	1.1505e-05	2.95097	2.52237e-06	0.000130299	-0.36901	0.278397	0.424429	-0.0924082	0.332867	1.16154	3.59623	3.49651	3.74531	3.38774	2.8053
CDC6	cell division cycle 6 [Source:VGNC Symbol;Acc:VGNC:70802]	protein_coding	3.47672	5.80159e-06	6.19123e-05	2.11639	0.000988729	0.00735506	-1.36033	0.0146802	0.0547499	-1.18446	-0.720239	0.229568	2.77502	2.45283	2.37925	1.00765	1.37699
CDC7	cell division cycle 7 [Source:VGNC Symbol;Acc:VGNC:106340]	protein_coding	0.922442	3.24149e-05	0.000212806	-0.0701378	0.70233	0.808165	-0.99258	0.000157138	0.00231528	4.18153	4.45855	4.15779	5.16832	5.22582	5.32251	4.39485	4.00616
CDCA2	cell division cycle associated 2 [Source:VGNC Symbol;Acc:VGNC:70710]	protein_coding	3.25483	3.68351e-07	9.82724e-06	1.92182	0.000164764	0.00204825	-1.33301	0.00220866	0.0147768	0.776162	1.68575	2.23901	4.52866	4.58048	5.30196	3.37309	2.94901
CDCA3	cell division cycle associated 3 [Source:VGNC Symbol;Acc:VGNC:70711]	protein_coding	3.21133	2.29543e-05	0.000165347	2.30071	0.000704756	0.00573778	-0.910613	0.0701132	0.161043	1.82311	2.34989	4.3331	5.70823	5.41165	6.24182	5.1633	3.8827
CDCA4	cell division cycle associated 4 [Source:VGNC Symbol;Acc:VGNC:70712]	protein_coding	1.36027	0.000243774	0.00102923	0.0276043	0.944257	0.966851	-1.33266	0.00381362	0.0216779	0.406278	0.194546	0.61099	1.81078	1.56857	1.24629	0.460927	0.180142
CDCA5	cell division cycle associated 5 [Source:VGNC Symbol;Acc:VGNC:100907]	protein_coding	3.7818	4.50657e-06	5.2331e-05	1.85861	0.00460982	0.0228832	-1.92319	0.00340937	0.020048	-1.01357	-1.93486	-1.11143	2.33298	1.98206	1.55502	0.567669	-0.251293
CDCA7	cell division cycle associated 7 [Source:VGNC Symbol;Acc:VGNC:70713]	protein_coding	2.63013	1.54395e-07	5.48461e-06	1.95842	8.25309e-06	0.000275798	-0.671708	0.017358	0.0611585	1.6043	2.00831	2.39313	4.63366	4.49569	4.25334	3.71251	4.00616
CDCA7L	cell division cycle associated 7 like [Source:VGNC Symbol;Acc:VGNC:70919]	protein_coding	0.674122	0.000118535	0.000576924	0.233297	0.129289	0.257179	-0.440824	0.00907964	0.0391541	4.3786	4.58622	4.65094	5.15977	5.16837	5.32251	4.81888	4.601
CDCA8	cell division cycle associated 8 [Source:VGNC Symbol;Acc:VGNC:70714]	protein_coding	2.93204	1.62088e-08	1.72265e-06	2.05065	1.97226e-06	0.000115191	-0.881388	0.00181834	0.0129756	2.37805	2.34989	3.6055	5.4452	5.3263	5.90957	4.62238	4.32351
CDCP1	CUB domain containing protein 1 [Source:VGNC Symbol;Acc:VGNC:70849]	protein_coding	-0.187214	0.491673	0.577344	0.826943	0.0195699	0.0660616	1.01416	0.00697525	0.0323466	1.88925	2.38211	1.46946	1.87905	2.32151	-0.0632251	2.94832	3.02882
CDH1	cadherin 1 [Source:VGNC Symbol;Acc:VGNC:70803]	protein_coding	-4.56649	0.00102988	0.00330775	-0.999404	0.236681	0.391879	3.56708	0.0043773	0.0236878	4.66639	2.58954	3.72645	-0.744662	-1.03182	1.063	2.40255	2.77476
CDH11	cadherin 11 [Source:VGNC Symbol;Acc:VGNC:70805]	protein_coding	3.42242	4.8478e-07	1.14523e-05	1.86031	0.000141882	0.00185636	-1.5621	0.000528709	0.00550621	4.09543	5.41662	5.29705	8.18173	8.46451	8.31012	6.75245	6.65815
CDH13	cadherin 13 [Source:VGNC Symbol;Acc:VGNC:70807]	protein_coding	4.05528	9.36365e-05	0.000480834	3.11717	0.000766484	0.00611208	-0.938107	0.203551	0.342058	-0.596605	0.0943673	-3.21072	3.28635	3.40864	1.24629	2.71277	2.07312
CDH15	cadherin 15 [Source:VGNC Symbol;Acc:VGNC:70808]	protein_coding	2.25282	0.000311089	0.00124763	4.67474	7.02881e-07	5.91789e-05	2.42192	0.000316231	0.00376861	-1.60239	-1.26854	-0.290427	0.553987	0.866213	1.68769	2.71277	3.49011
CDH18	cadherin 18 [Source:VGNC Symbol;Acc:VGNC:70811]	protein_coding	4.20055	1.76889e-05	0.000136602	2.0774	0.00888455	0.0370304	-2.12315	0.00775071	0.034858	-1.18446	-0.81448	-0.643296	2.88702	3.02546	3.94411	1.666	-0.251293
CDH2	cadherin 2 [Source:VGNC Symbol;Acc:VGNC:70813]	protein_coding	-4.56642	2.45983e-09	7.04043e-07	-1.63285	2.98327e-05	0.00063725	2.93357	2.88743e-07	3.22744e-05	8.34774	8.23782	7.99663	3.24167	3.91012	4.31619	6.23181	6.88956
CDH3	cadherin 3 [Source:VGNC Symbol;Acc:VGNC:70971]	protein_coding	-3.13548	6.60887e-11	1.71381e-07	-1.44734	2.96996e-07	3.66748e-05	1.68814	8.42217e-08	1.65741e-05	8.71179	8.66565	8.31864	5.39363	5.57913	5.25995	7.12441	7.22928
CDH6	cadherin 6 [Source:VGNC Symbol;Acc:VGNC:70974]	protein_coding	-0.433904	0.405864	0.49223	4.19364	9.21796e-06	0.00029587	4.62754	9.3766e-06	0.000317434	1.5778	1.24649	1.16154	0.674143	1.05445	1.55502	4.81346	6.14633
CDH7	cadherin 7 [Source:VGNC Symbol;Acc:VGNC:70975]	protein_coding	0.547544	0.00237936	0.00652787	-0.834366	0.00401366	0.0205982	-1.38191	5.33079e-05	0.00106337	4.04796	3.68814	3.70698	4.46622	4.43768	3.86224	3.08038	3.05448
CDH8	cadherin 8 [Source:VGNC Symbol;Acc:VGNC:70976]	protein_coding	3.26932	3.48984e-06	4.37613e-05	0.7148	0.16638	0.307131	-2.55452	0.000229932	0.00297238	-0.180125	-0.720239	-1.11143	2.69206	2.47772	2.29855	0.929739	-0.869619
CDIP1	cell death inducing p53 target 1 [Source:VGNC Symbol;Acc:VGNC:70939]	protein_coding	-0.366144	0.00407235	0.0102366	-0.267543	0.0498511	0.129767	0.0986011	0.422679	0.567838	5.45892	5.56787	5.698	5.05022	5.24889	5.38247	5.2011	5.309
CDIPT	CDP-diacylglycerol--inositol 3-phosphatidyltransferase [Source:VGNC Symbol;Acc:VGNC:70978]	protein_coding	-0.788621	5.15751e-05	0.000303297	-0.172673	0.232776	0.387343	0.615948	0.00107833	0.00900294	5.91159	5.89543	6.42882	5.16491	5.18861	5.56606	5.82958	5.73896
CDK1	cyclin dependent kinase 1 [Source:VGNC Symbol;Acc:VGNC:100309]	protein_coding	3.88541	4.8491e-07	1.14523e-05	2.70281	1.96157e-05	0.000475396	-1.18259	0.00595205	0.0291554	3.11837	3.53414	4.84154	7.42354	7.38909	7.75532	6.63308	5.70696
CDK10	cyclin dependent kinase 10 [Source:VGNC Symbol;Acc:VGNC:99499]	protein_coding	-0.451645	0.00357899	0.00918733	-0.136043	0.371714	0.532911	0.315601	0.0515415	0.12984	5.23348	5.37052	5.5799	4.76914	4.84562	5.44004	5.19694	5.10315
CDK14	cyclin dependent kinase 14 [Source:VGNC Symbol;Acc:VGNC:71164]	protein_coding	0.704452	0.00125099	0.00388605	0.543234	0.0212985	0.0700015	-0.161218	0.424714	0.569563	4.00386	4.07409	3.83804	4.53264	4.7139	5.1607	4.21767	4.87741
CDK17	cyclin dependent kinase 17 [Source:VGNC Symbol;Acc:VGNC:71161]	protein_coding	-0.728878	8.8326e-05	0.000458094	-0.690378	0.00164978	0.0106791	0.0385004	0.806386	0.872536	4.44973	4.83348	4.48941	3.80147	4.03555	3.74531	3.81358	4.10768
CDK18	cyclin dependent kinase 18 [Source:VGNC Symbol;Acc:VGNC:71162]	protein_coding	-2.31782	1.57066e-06	2.54314e-05	-0.543331	0.0902165	0.198532	1.77449	8.97155e-05	0.00154482	3.18132	2.99577	3.74566	0.574721	1.18108	1.68769	2.31332	2.83521
CDK19	cyclin dependent kinase 19 [Source:VGNC Symbol;Acc:VGNC:71036]	protein_coding	0.507664	0.000804439	0.00270077	0.103293	0.448117	0.604609	-0.404371	0.0103474	0.0427981	5.121	5.10207	4.88549	5.63485	5.4963	5.58319	5.08908	5.29292
CDK20	cyclin dependent kinase 20 [Source:VGNC Symbol;Acc:VGNC:71070]	protein_coding	-0.478508	0.00931979	0.0207167	0.0522825	0.802786	0.878835	0.530791	0.020769	0.0693512	3.90075	3.85433	4.53428	3.43549	3.39564	4.25334	4.15913	3.6501
CDK2AP2	cyclin dependent kinase 2 associated protein 2 [Source:VGNC Symbol;Acc:VGNC:107438]	protein_coding	-1.51674	2.3635e-07	7.28786e-06	-0.071117	0.617246	0.743172	1.44563	1.1625e-06	7.80986e-05	6.1222	6.02524	6.27867	4.3746	4.74328	4.91216	5.88224	6.15228
CDK3	cyclin dependent kinase 3 [Source:HGNC Symbol;Acc:HGNC:1772]	protein_coding	-0.799314	0.00127643	0.00394805	-0.370073	0.209992	0.361157	0.429241	0.125107	0.242943	1.88925	1.9378	2.44105	1.23923	1.14009	1.4089	1.56654	1.53112
CDK4	cyclin dependent kinase 4 [Source:VGNC Symbol;Acc:VGNC:70980]	protein_coding	0.502107	0.00138089	0.00420022	0.280979	0.0562034	0.141676	-0.221128	0.122538	0.239317	7.60676	7.58745	7.63524	8.14787	8.06305	8.1236	8.1407	7.62778
CDK5R1	cyclin dependent kinase 5 regulatory subunit 1 [Source:VGNC Symbol;Acc:VGNC:70981]	protein_coding	-1.62555	2.56058e-06	3.54237e-05	-0.843627	0.0052292	0.0251118	0.781921	0.00593502	0.029105	3.46047	3.99989	3.54099	2.1378	2.12545	1.80919	2.64124	3.1995
CDK5RAP2	CDK5 regulatory subunit associated protein 2 [Source:VGNC Symbol;Acc:VGNC:71014]	protein_coding	0.892472	1.06258e-05	9.44307e-05	0.308245	0.0398081	0.110336	-0.584227	0.0011162	0.00920651	5.25036	5.55497	5.47447	6.18566	6.30421	6.51615	5.50968	5.89974
CDK6	cyclin dependent kinase 6 [Source:VGNC Symbol;Acc:VGNC:70983]	protein_coding	0.673724	0.000476046	0.00174806	0.249096	0.146486	0.279973	-0.424627	0.0217577	0.0714024	5.14601	5.10529	4.58848	5.92103	5.66562	5.24925	5.2699	5.44129
CDK7	cyclin dependent kinase 7 [Source:VGNC Symbol;Acc:VGNC:84288]	protein_coding	-0.34718	0.0138432	0.0289314	0.0794762	0.600797	0.729668	0.426656	0.0136145	0.0520879	4.66009	4.36221	4.82357	4.21371	4.14318	4.4715	4.60995	4.59227
CDK8	cyclin dependent kinase 8 [Source:VGNC Symbol;Acc:VGNC:70984]	protein_coding	-0.449676	0.00256462	0.00694896	-0.326494	0.049454	0.12894	0.123182	0.402089	0.548212	4.85473	4.75157	4.66109	4.29249	4.40561	4.18764	4.31282	4.66068
CDK9	cyclin dependent kinase 9 [Source:VGNC Symbol;Acc:VGNC:104886]	protein_coding	-0.720845	3.66243e-05	0.00023462	-0.737216	0.000118812	0.00164409	-0.0163713	0.894593	0.935126	6.47161	6.52473	6.47847	5.69468	5.91908	5.64977	5.84558	5.6866
CDKL2	cyclin dependent kinase like 2 [Source:VGNC Symbol;Acc:VGNC:70987]	protein_coding	0.174212	0.370392	0.45699	0.855198	0.00317855	0.0173717	0.680987	0.0111237	0.0449456	3.82955	3.48553	3.19472	4.00995	3.43429	3.83388	4.32808	4.601
CDKL5	cyclin dependent kinase like 5 [Source:VGNC Symbol;Acc:VGNC:70933]	protein_coding	-1.07438	2.58484e-05	0.000180479	-0.98997	0.00216857	0.0130598	0.084411	0.712069	0.805574	2.84603	3.08983	3.1377	1.87069	2.06104	1.80919	1.92886	2.07312
CDKN1A	cyclin dependent kinase inhibitor 1A [Source:VGNC Symbol;Acc:VGNC:70988]	protein_coding	0.0108123	0.974715	0.980538	2.13068	0.000151764	0.00193669	2.11987	0.00021652	0.00286887	2.1809	2.98882	1.6434	2.69679	2.12545	3.00594	4.33566	4.93379
CDKN1B	cyclin dependent kinase inhibitor 1B [Source:VGNC Symbol;Acc:VGNC:108332]	protein_coding	-0.267956	0.0211653	0.0414546	-0.482167	0.00237538	0.0139489	-0.214211	0.0978629	0.204166	5.84093	5.87765	5.90438	5.61622	5.47997	5.81119	5.36917	5.35101
CDKN2C	cyclin dependent kinase inhibitor 2C [Source:VGNC Symbol;Acc:VGNC:97747]	protein_coding	4.59676	4.07873e-06	4.85374e-05	2.81258	0.000356317	0.00346068	-1.78418	0.00796795	0.0356496	-0.180125	0.716638	1.55905	5.12593	5.01388	5.2811	3.93819	2.30453
CDKN2D	cyclin dependent kinase inhibitor 2D [Source:VGNC Symbol;Acc:VGNC:97748]	protein_coding	1.72441	2.11238e-07	6.88167e-06	0.944609	0.000297135	0.00303358	-0.779801	0.000989532	0.00852188	3.31566	3.39894	3.47347	5.17088	5.09386	4.95229	4.56556	4.03222
CDKN3	cyclin dependent kinase inhibitor 3 [Source:VGNC Symbol;Acc:VGNC:70991]	protein_coding	2.88287	2.41244e-07	7.34594e-06	1.86274	3.87129e-05	0.000754815	-1.02013	0.00317768	0.0190914	2.85709	3.49047	4.00675	6.24548	6.09895	6.41929	5.45511	4.74187
CDO1	cysteine dioxygenase type 1 [Source:VGNC Symbol;Acc:VGNC:110475]	protein_coding	1.31577	0.00308686	0.0080906	-0.167152	0.775028	0.858869	-1.48292	0.0174532	0.0613611	1.28206	0.145326	1.37394	2.4442	1.86116	0.852983	1.34434	-0.251293
CDON	cell adhesion associated, onco regulated [Source:VGNC Symbol;Acc:VGNC:70961]	protein_coding	0.0329706	0.864105	0.895889	-0.959317	0.00926512	0.038222	-0.992288	0.00485741	0.0254069	4.59882	4.47109	5.2236	5.07317	4.37944	4.52569	4.0062	3.22232
CDR2	cerebellar deration related protein 2 [Source:VGNC Symbol;Acc:VGNC:70993]	protein_coding	2.39171	3.80778e-06	4.62282e-05	1.41693	0.0012246	0.00857355	-0.974783	0.0110232	0.0446829	2.03271	1.73648	1.16154	3.97917	4.09574	4.70859	3.34335	2.86451
CDS1	CDP-diacylglycerol synthase 1 [Source:VGNC Symbol;Acc:VGNC:70994]	protein_coding	-1.8929	1.16801e-05	0.000100474	0.961309	0.00173282	0.011057	2.85421	4.13856e-07	4.09623e-05	2.10871	2.44448	2.34356	0.146465	0.788771	0.852983	2.80293	3.71589
CDS2	CDP-diacylglycerol synthase 2 [Source:VGNC Symbol;Acc:VGNC:70995]	protein_coding	-0.675921	0.00126159	0.00391335	-0.724252	0.0157467	0.0565886	-0.0483313	0.837327	0.895479	3.00363	3.58117	3.54099	2.51027	2.78077	3.10419	2.43111	2.71166
CDT1	chromatin licensing and DNA replication factor 1 [Source:VGNC Symbol;Acc:VGNC:71092]	protein_coding	3.0208	7.73541e-09	1.12767e-06	2.79096	3.77835e-08	1.16643e-05	-0.229833	0.25994	0.406609	2.76615	3.21438	3.85583	6.0745	6.10695	6.4523	5.99652	5.71905
CDYL	chromodomain Y like [Source:VGNC Symbol;Acc:VGNC:70998]	protein_coding	0.480001	0.00441854	0.010948	0.186106	0.313432	0.475595	-0.293894	0.109927	0.222043	4.1549	3.6665	3.64695	4.45648	4.2214	4.25334	4.08917	4.04507
CEBPD	CCAAT enhancer binding protein delta [Source:VGNC Symbol;Acc:VGNC:83988]	protein_coding	2.18755	5.09431e-05	0.000300787	2.46703	5.24347e-05	0.000918802	0.279477	0.468061	0.608225	-0.596605	-1.14094	-0.00712718	1.27767	1.11915	1.92124	1.61713	1.20439
CEBPG	CCAAT enhancer binding protein gamma [Source:VGNC Symbol;Acc:VGNC:71003]	protein_coding	-0.577938	0.00139019	0.00422037	-0.584627	0.00653608	0.0294977	-0.00668883	0.968419	0.980921	5.43143	4.96872	5.04905	4.90223	4.37723	4.25334	4.73547	4.50192
CECR2	CECR2 histone acetyl-lysine reader [Source:VGNC Symbol;Acc:VGNC:84530]	protein_coding	-0.78122	0.0148026	0.0306157	0.616564	0.061459	0.151095	1.39778	0.000860329	0.00774117	2.31528	2.20128	1.6434	1.58413	1.4892	-0.0632251	2.45911	3.35211
CEL	carboxyl ester lipase [Source:VGNC Symbol;Acc:VGNC:103248]	protein_coding	-1.52229	9.27866e-05	0.000477599	-0.868386	0.0469211	0.124311	0.653905	0.0945898	0.199132	1.52331	2.37145	2.61824	0.30377	0.866213	1.063	0.84738	1.37699
CELA2B	chymotrypsin like elastase 2B [Source:HGNC Symbol;Acc:HGNC:29995]	protein_coding	-0.383701	0.562041	0.64263	2.44695	0.00275421	0.015574	2.83065	0.00183781	0.0130714	0.951504	0.242142	-3.21072	0.173903	-0.309969	-3.21072	3.0983	1.73526
CELF2	CUGBP Elav-like family member 2 [Source:VGNC Symbol;Acc:VGNC:106020]	protein_coding	-0.204865	0.520436	0.605554	1.10247	0.00884064	0.0368984	1.30734	0.00409429	0.0226672	3.51735	4.57928	3.56282	4.05122	3.93729	2.02521	4.86146	5.60649
CELF3	CUGBP Elav-like family member 3 [Source:VGNC Symbol;Acc:VGNC:70936]	protein_coding	-1.89468	2.01546e-06	2.98834e-05	-1.50885	0.000677615	0.00556425	0.385835	0.208974	0.348764	3.65678	3.13466	2.98443	1.58413	1.29749	1.55502	1.84645	1.91405
CELF4	CUGBP Elav-like family member 4 [Source:VGNC Symbol;Acc:VGNC:70945]	protein_coding	0.02295	0.884873	0.91246	-0.813983	0.0122694	0.0471221	-0.836933	0.00641188	0.0305156	2.65648	2.58954	2.23901	2.48858	2.74704	2.37925	1.666	1.96905
CELSR2	cadherin EGF LAG seven-pass G-type receptor 2 [Source:VGNC Symbol;Acc:VGNC:71149]	protein_coding	-2.07367	6.63899e-05	0.000368025	0.0550755	0.881817	0.9297	2.12874	0.00015947	0.00234432	2.10871	1.87879	2.12628	-0.343595	0.323373	0.852983	1.40318	2.74356
CEMIP	cell migration inducing hyaluronidase 1 [Source:VGNC Symbol;Acc:VGNC:71130]	protein_coding	-3.36282	4.98331e-06	5.61069e-05	-0.0748054	0.818582	0.888402	3.28802	5.37986e-06	0.000216661	1.49527	1.87879	1.55905	-1.46181	-0.62621	-3.21072	1.21893	2.21637
CEMIP2	cell migration inducing hyaluronidase 2 [Source:VGNC Symbol;Acc:VGNC:103249]	protein_coding	-2.13493	1.23892e-07	4.94275e-06	-0.680529	0.00437089	0.0219748	1.4544	1.47516e-05	0.000438884	5.97515	6.22501	6.1903	3.73625	4.07414	4.59491	4.96762	5.87115
CENPB	centromere protein B [Source:VGNC Symbol;Acc:VGNC:71006]	protein_coding	0.584975	0.00459019	0.0113128	-0.099886	0.67759	0.788798	-0.684861	0.0106677	0.0437161	3.95323	3.19032	3.16649	4.20376	3.99877	3.74531	3.52654	3.35211
CENPC	centromere protein C [Source:VGNC Symbol;Acc:VGNC:71007]	protein_coding	1.38995	4.644e-07	1.12972e-05	0.429797	0.0145692	0.0533476	-0.960157	5.55278e-05	0.00108922	5.02129	5.03778	4.45481	6.46787	6.23594	6.11794	5.48265	5.31961
CENPE	centromere protein E [Source:VGNC Symbol;Acc:VGNC:71008]	protein_coding	2.81723	3.73326e-08	2.57023e-06	1.43003	6.53189e-05	0.0010707	-1.3872	8.41834e-05	0.00146121	3.63767	4.37561	3.40263	6.54541	6.75723	6.98119	5.30889	5.40685
CENPF	centromere protein F [Source:VGNC Symbol;Acc:VGNC:71009]	protein_coding	2.93807	1.9733e-08	1.85644e-06	1.73834	6.63729e-06	0.000239719	-1.19973	0.000158599	0.00233416	5.32792	6.10865	6.25541	8.68155	8.62606	9.10934	7.50627	7.50523
CENPH	centromere protein H [Source:VGNC Symbol;Acc:VGNC:70964]	protein_coding	2.61587	1.66111e-06	2.64594e-05	1.69538	0.000349101	0.00340846	-0.920489	0.0151084	0.0557948	0.728782	0.537476	1.55905	3.5181	3.20511	3.24004	2.80293	1.85688
CENPI	centromere protein I [Source:VGNC Symbol;Acc:VGNC:97749]	protein_coding	3.13005	4.2424e-06	4.98251e-05	1.9788	0.000595957	0.00503399	-1.15125	0.0169016	0.060238	-0.596605	-0.81448	-1.11143	2.33906	1.91074	2.45568	1.21893	0.781318
CENPK	centromere protein K [Source:VGNC Symbol;Acc:VGNC:71136]	protein_coding	1.88379	2.04732e-07	6.76139e-06	1.13131	9.93752e-05	0.00145101	-0.752484	0.00185067	0.0131332	3.64407	3.40418	3.37822	5.55558	5.40626	4.84271	4.8667	4.45454
CENPL	centromere protein L [Source:VGNC Symbol;Acc:VGNC:70990]	protein_coding	1.93374	2.76765e-05	0.000189569	0.0617847	0.883488	0.930871	-1.87195	0.000610542	0.00609414	0.9922	0.611831	0.229568	2.77502	2.30306	2.90052	1.21893	0.180142
CENPM	centromere protein M [Source:VGNC Symbol;Acc:VGNC:71001]	protein_coding	2.09439	1.93187e-05	0.000145209	1.40073	0.00127284	0.00880198	-0.693659	0.0462085	0.120164	3.43855	3.79573	4.77765	6.05987	5.81794	5.91635	5.5815	4.66068
CENPN	centromere protein N [Source:VGNC Symbol;Acc:VGNC:71146]	protein_coding	2.46566	3.64183e-08	2.52513e-06	1.70196	4.96081e-06	0.000198524	-0.763706	0.00264171	0.016774	2.73051	2.89515	2.95172	5.27511	5.28342	5.44004	4.79161	4.17939
CENPO	centromere protein O [Source:VGNC Symbol;Acc:VGNC:71118]	protein_coding	0.728528	0.00290438	0.0076932	-0.17135	0.588351	0.721104	-0.899878	0.00952767	0.0405301	2.23277	2.48461	2.48743	3.09867	2.98553	3.74531	2.45911	1.73526
CENPP	centromere protein P [Source:VGNC Symbol;Acc:VGNC:97750]	protein_coding	2.89035	1.50833e-06	2.47558e-05	2.00427	0.000145826	0.00188701	-0.886082	0.0249334	0.078601	0.0684848	0.376176	1.27164	3.2122	3.04779	3.97039	2.43111	1.91405
CENPQ	centromere protein Q [Source:VGNC Symbol;Acc:VGNC:81053]	protein_coding	1.01783	1.25244e-05	0.00010504	0.717256	0.0014412	0.00964142	-0.300576	0.0883577	0.190052	3.63767	3.3235	3.85583	4.66663	4.43979	4.48979	4.38758	4.03222
CENPS	centromere protein S [Source:HGNC Symbol;Acc:HGNC:23163]	protein_coding	0.757231	0.00285831	0.00758976	0.39986	0.150184	0.284692	-0.357371	0.176158	0.309451	3.99888	3.30121	4.06908	4.73385	4.34829	3.86224	4.49292	3.66683
CENPT	centromere protein T [Source:VGNC Symbol;Acc:VGNC:71103]	protein_coding	0.442397	0.00969322	0.0214329	0.156362	0.396232	0.556674	-0.286036	0.125125	0.242943	4.43135	4.82959	5.13168	5.01082	5.15686	5.61687	4.8667	4.71799
CENPU	centromere protein U [Source:VGNC Symbol;Acc:VGNC:71068]	protein_coding	2.41839	5.50161e-08	3.07875e-06	1.76691	4.14213e-06	0.000176739	-0.651475	0.00773909	0.0348214	2.88977	3.28993	3.92486	5.55493	5.73607	5.70561	5.05737	4.81123
CENPW	centromere protein W [Source:VGNC Symbol;Acc:VGNC:71071]	protein_coding	2.552	1.26855e-06	2.19599e-05	1.53189	0.000246655	0.00267402	-1.02011	0.00376287	0.0214553	4.09076	4.1066	4.95316	6.94634	6.63718	6.91506	6.26788	5.12147
CENPX	centromere protein X [Source:VGNC Symbol;Acc:VGNC:70934]	protein_coding	0.511895	0.000955767	0.00311056	0.965504	1.5455e-05	0.00041188	0.45361	0.00484126	0.0253521	5.46254	5.27793	5.45709	6.0065	5.94236	5.64162	6.47234	6.26919
CEP112	centrosomal protein 112 [Source:VGNC Symbol;Acc:VGNC:71124]	protein_coding	1.10367	4.61844e-06	5.29467e-05	0.172546	0.354592	0.516241	-0.931126	0.000235918	0.00302563	3.43117	3.23217	3.37822	4.59613	4.31874	4.25334	3.65314	3.35211
CEP128	centrosomal protein 128 [Source:VGNC Symbol;Acc:VGNC:71062]	protein_coding	1.58838	1.6308e-05	0.000128775	0.729661	0.0250321	0.0784355	-0.858718	0.00874588	0.038143	1.88925	1.29243	1.37394	3.14446	3.17499	2.52826	2.40255	2.17018
CEP135	centrosomal protein 135 [Source:VGNC Symbol;Acc:VGNC:71128]	protein_coding	-0.146431	0.212225	0.289166	-0.818995	0.00015623	0.00197628	-0.672564	0.00055532	0.00568293	5.94177	5.8606	5.53092	5.71291	5.62627	5.63341	4.96762	5.10928
CEP152	centrosomal protein 152 [Source:VGNC Symbol;Acc:VGNC:71133]	protein_coding	1.47271	4.11527e-05	0.00025715	0.747489	0.0311369	0.0920056	-0.72522	0.0277224	0.0846359	0.866495	0.963781	1.6434	2.42149	2.55771	2.29855	1.56654	1.85688
CEP164	centrosomal protein 164 [Source:VGNC Symbol;Acc:VGNC:71129]	protein_coding	0.580768	0.00172258	0.00502248	-0.0771957	0.693014	0.801072	-0.657964	0.00439489	0.0237632	4.12776	3.9253	3.30242	4.55106	4.43979	4.37641	3.91815	3.85377
CEP170	centrosomal protein 170 [Source:VGNC Symbol;Acc:VGNC:97751]	protein_coding	0.902336	4.82093e-05	0.000289122	-0.138292	0.388128	0.549876	-1.04063	4.82833e-05	0.000995295	6.68602	6.97162	6.1973	7.69049	7.62854	7.2781	6.53124	6.68919
CEP19	centrosomal protein 19 [Source:VGNC Symbol;Acc:VGNC:71121]	protein_coding	0.462742	0.00733645	0.0169472	0.104153	0.561388	0.699698	-0.358589	0.0592799	0.143159	4.49645	4.69283	4.2945	5.14685	5.11781	4.31619	4.71819	4.73396
CEP20	centrosomal protein 20 [Source:VGNC Symbol;Acc:VGNC:99500]	protein_coding	0.400967	0.0060724	0.0143992	0.344288	0.0289706	0.0872347	-0.0566798	0.682734	0.783878	5.31194	5.38649	4.84154	5.65385	5.67372	5.53116	5.5493	5.72305
CEP44	centrosomal protein 44 [Source:VGNC Symbol;Acc:VGNC:71134]	protein_coding	0.559858	0.000846688	0.00281491	0.267465	0.112802	0.233242	-0.292393	0.0771296	0.172514	4.29567	4.08065	3.8734	4.85534	4.51986	4.67702	4.53956	4.28068
CEP55	centrosomal protein 55 [Source:VGNC Symbol;Acc:VGNC:70935]	protein_coding	3.28923	1.88924e-06	2.88797e-05	2.16861	0.000275703	0.00288986	-1.12062	0.0169986	0.0604509	0.280485	1.0731	2.77603	3.96354	4.36172	5.05412	3.0983	2.74356
CEP57	centrosomal protein 57 [Source:VGNC Symbol;Acc:VGNC:71145]	protein_coding	0.638477	0.000257293	0.00107166	0.115739	0.417002	0.576355	-0.522738	0.00319491	0.0191429	5.71438	5.48127	5.42766	6.40413	6.17447	5.88905	5.67997	5.77413
CEP57L1	centrosomal protein 57 like 1 [Source:VGNC Symbol;Acc:VGNC:71072]	protein_coding	1.17342	3.38274e-05	0.000220187	0.234358	0.2913	0.451945	-0.939061	0.000970099	0.00839673	4.91682	4.61813	5.2236	5.8888	5.75571	6.73511	5.21348	4.66901
CEP63	centrosomal protein 63 [Source:VGNC Symbol;Acc:VGNC:71104]	protein_coding	0.540473	0.00865399	0.0194737	-0.0568391	0.80379	0.879489	-0.597312	0.0184866	0.0639877	4.52793	3.93258	3.56282	4.96542	4.47524	4.11879	4.1761	4.11988
CEP76	centrosomal protein 76 [Source:VGNC Symbol;Acc:VGNC:104217]	protein_coding	-0.796722	0.000206077	0.000900875	-0.860527	0.00495684	0.0241982	-0.0638055	0.777234	0.853023	2.94264	2.96773	3.37822	2.19248	2.21699	2.52826	2.15113	2.02202
CEP78	centrosomal protein 78 [Source:VGNC Symbol;Acc:VGNC:71102]	protein_coding	0.940986	2.74931e-05	0.000188762	0.545453	0.0109093	0.0430725	-0.395533	0.0391755	0.107321	3.08113	2.93914	3.19472	4.01565	3.96689	3.77545	3.52654	3.63318
CEP85	centrosomal protein 85 [Source:VGNC Symbol;Acc:VGNC:71096]	protein_coding	0.554052	0.00277656	0.00741521	-0.029394	0.888965	0.933306	-0.583446	0.0125413	0.0490679	3.41629	3.88089	3.95818	4.1216	4.3279	4.56072	3.68906	3.52723
CEP85L	centrosomal protein 85 like [Source:VGNC Symbol;Acc:VGNC:71073]	protein_coding	0.0424267	0.82859	0.86697	-0.6808	0.0145884	0.0533579	-0.723227	0.00999494	0.0418181	5.98148	6.70486	5.78413	6.51086	6.34648	5.64162	5.59733	5.69478
CEP89	centrosomal protein 89 [Source:VGNC Symbol;Acc:VGNC:71105]	protein_coding	0.342572	0.020871	0.0410206	-0.127226	0.492894	0.641911	-0.469798	0.018951	0.0649512	4.08136	3.80368	4.40735	4.42685	4.26257	4.4152	3.87723	3.80926
CERK	ceramide kinase [Source:VGNC Symbol;Acc:VGNC:71030]	protein_coding	-0.394234	0.0133939	0.0281376	-0.562196	0.00827375	0.0351497	-0.167962	0.332293	0.480646	5.00398	5.49607	5.36694	4.7859	4.95305	4.97843	4.76941	4.59227
CERKL	ceramide kinase like [Source:VGNC Symbol;Acc:VGNC:71074]	protein_coding	1.09884	0.00253296	0.0068771	1.35881	0.00328548	0.0178166	0.259969	0.464617	0.605571	0.213221	0.49881	1.79861	1.37545	1.82282	2.1222	1.40318	2.17018
CERS4	ceramide synthase 4 [Source:VGNC Symbol;Acc:VGNC:71077]	protein_coding	-0.694704	0.000924266	0.00302933	-0.219537	0.273787	0.433287	0.475167	0.027228	0.0834409	5.03597	4.48104	4.73023	4.33716	3.87308	3.65095	4.96762	4.07044
CERS5	ceramide synthase 5 [Source:VGNC Symbol;Acc:VGNC:71078]	protein_coding	0.342523	0.0166427	0.0338641	-0.10547	0.455638	0.611257	-0.447993	0.0083087	0.0367305	7.26036	6.99655	7.05901	7.78471	7.39182	7.15743	7.22161	6.88599
CERS6	ceramide synthase 6 [Source:VGNC Symbol;Acc:VGNC:71080]	protein_coding	-1.15887	1.63353e-06	2.61164e-05	-1.37707	5.40018e-06	0.0002109	-0.218201	0.17688	0.310468	5.86852	5.94121	5.58524	4.67025	4.63497	4.78464	4.35814	4.62688
CES1	carboxylesterase 1 [Source:HGNC Symbol;Acc:HGNC:1863]	protein_coding	-1.77316	9.44394e-07	1.80208e-05	-1.51627	0.000201202	0.0023467	0.256889	0.321123	0.469001	5.01883	4.87559	5.75124	3.47187	2.9913	4.0951	3.68906	3.12881
CES2	carboxylesterase 2 [Source:VGNC Symbol;Acc:VGNC:71012]	protein_coding	-1.80675	0.000344898	0.00135637	-1.31127	0.0556632	0.140798	0.495478	0.390396	0.536955	0.866495	0.459079	1.55905	-1.09143	-1.03182	0.852983	-0.651726	-0.869619
CETN2	centrin 2 [Source:VGNC Symbol;Acc:VGNC:106438]	protein_coding	-0.516543	0.000324314	0.00129386	0.0295191	0.792707	0.871554	0.546062	0.000574176	0.00581451	7.8953	7.66862	8.0096	7.42959	7.20448	7.39915	7.92925	7.77874
CETN3	centrin 3 [Source:VGNC Symbol;Acc:VGNC:71016]	protein_coding	0.459768	0.00151954	0.00454287	0.226584	0.0943486	0.204912	-0.233184	0.0868177	0.18777	6.16399	6.03709	6.26542	6.69376	6.51225	6.61528	6.57027	6.1253
CFAP157	cilia and flagella associated protein 157 [Source:VGNC Symbol;Acc:VGNC:71116]	protein_coding	-1.66128	0.000356877	0.00139459	0.457019	0.194084	0.342008	2.1183	0.000103499	0.00169573	0.909625	1.33695	1.37394	-0.231361	-0.309969	-1.35458	1.21893	2.12246
CFAP206	cilia and flagella associated protein 206 [Source:HGNC Symbol;Acc:HGNC:21405]	protein_coding	-0.455308	0.0401222	0.0710302	1.16078	0.000283399	0.00294908	1.61609	2.19516e-05	0.000579684	1.68098	1.8329	1.55905	1.35162	1.3878	0.6071	2.96794	2.83521
CFAP210	cilia and flagella associated protein 210 [Source:VGNC Symbol;Acc:VGNC:99355]	protein_coding	-1.29762	6.16537e-07	1.35786e-05	0.104886	0.463484	0.617502	1.4025	1.25492e-06	8.17651e-05	4.40521	4.56298	4.47797	3.25457	3.11808	3.24004	4.65301	4.50192
CFAP298	cilia and flagella associated protein 298 [Source:NCBI gene (formerly Entrezgene);Acc:700721]	protein_coding	-0.405663	0.0199097	0.0394603	0.10473	0.542833	0.685667	0.510393	0.0122996	0.0484288	6.01519	5.97065	5.64784	5.63916	5.66832	4.8709	5.87965	6.3413
CFAP36	cilia and flagella associated protein 36 [Source:VGNC Symbol;Acc:VGNC:71142]	protein_coding	0.458981	0.00103492	0.00332067	0.546388	0.000729568	0.00589749	0.0874068	0.464339	0.605391	6.29379	6.13489	6.45823	6.84357	6.66227	6.7197	6.91796	6.69532
CFAP410	cilia and flagella associated protein 410 [Source:VGNC Symbol;Acc:VGNC:70938]	protein_coding	0.466888	0.00236859	0.00650385	0.709774	0.000291267	0.00299252	0.242886	0.0955532	0.200476	5.79854	5.80225	5.66307	6.38848	6.04931	6.27383	6.67994	6.27192
CFAP418	cilia and flagella associated protein 418 [Source:VGNC Symbol;Acc:VGNC:70648]	protein_coding	0.504837	0.0209958	0.0412098	0.206248	0.457367	0.612621	-0.298589	0.260444	0.407054	2.51002	2.44448	2.81292	3.04024	2.99705	2.9542	2.28231	3.22232
CFAP43	cilia and flagella associated protein 43 [Source:VGNC Symbol;Acc:VGNC:106021]	protein_coding	-2.86289	0.000234413	0.000996197	0.0052772	0.992245	0.995544	2.86817	0.00042313	0.00464473	1.37731	0.935106	1.04232	-1.30208	-2.08902	-0.0632251	0.460927	1.67037
CFAP58	cilia and flagella associated protein 58 [Source:VGNC Symbol;Acc:VGNC:71110]	protein_coding	-1.13523	0.0233882	0.0450261	-0.50263	0.381124	0.542919	0.632595	0.259358	0.405992	1.1444	1.86365	0.229568	1.01485	-0.254262	-1.35458	1.08157	0.899273
CFB	complement factor B [Source:HGNC Symbol;Acc:HGNC:1037]	protein_coding	1.32176	0.00373416	0.00951033	3.95254	5.98532e-07	5.45121e-05	2.63078	3.799e-05	0.000847812	1.24885	-0.129633	-0.00712718	2.05906	1.43939	1.063	4.83499	3.74769
CFD	complement factor D [Source:VGNC Symbol;Acc:VGNC:71115]	protein_coding	2.91324	0.00614521	0.0145426	3.63788	0.00194735	0.0120637	0.724642	0.432079	0.57649	-0.480684	-0.81448	-1.80882	1.98354	1.68713	2.37925	3.86681	1.00831
CFH	complement factor H [Source:HGNC Symbol;Acc:HGNC:4883]	protein_coding	1.77745	1.95507e-05	0.000146275	1.64716	9.27779e-05	0.00137638	-0.130288	0.619676	0.735511	4.30782	4.43057	4.32035	5.98874	5.9334	6.70412	5.52301	6.4075
CFI	complement factor I [Source:HGNC Symbol;Acc:HGNC:5394]	protein_coding	-0.555229	0.00325024	0.00845557	0.813801	0.000437198	0.00400333	1.36903	7.11735e-06	0.000263667	5.92348	6.27306	6.04669	5.54248	5.83168	4.89854	6.82821	7.10282
CFL2	cofilin 2 [Source:NCBI gene (formerly Entrezgene);Acc:693875]	protein_coding	0.616636	0.00011358	0.00055741	0.662855	0.000195339	0.00230461	0.0462197	0.699523	0.796383	5.21855	5.17745	5.32923	5.95058	5.81388	5.70561	5.95041	5.8309
CFLAR	CASP8 and FADD like apoptosis regulator [Source:VGNC Symbol;Acc:VGNC:71019]	protein_coding	-0.287274	0.128902	0.190271	0.552633	0.0272921	0.0836034	0.839907	0.00245952	0.0159212	3.56534	3.46562	3.47347	3.11999	3.30119	3.28262	3.64097	4.54781
CFP	complement factor properdin [Source:VGNC Symbol;Acc:VGNC:71163]	protein_coding	-1.49411	0.00165237	0.00486151	-1.86705	0.0339221	0.0981333	-0.372948	0.597442	0.718127	2.347	1.6152	2.12628	0.173903	0.590056	2.52826	0.760033	-0.869619
CGA	glycoprotein hormones, alpha polypeptide [Source:VGNC Symbol;Acc:VGNC:71021]	protein_coding	-4.93464	0.000704223	0.00241368	-2.68963	0.0529405	0.135787	2.24501	0.0891843	0.191229	2.70625	0.288217	2.39313	-1.96141	-2.83888	-3.21072	1.15188	-3.21072
CGAS	cyclic GMP-AMP synthase [Source:VGNC Symbol;Acc:VGNC:71069]	protein_coding	1.17505	0.00432235	0.0107611	-0.119362	0.826787	0.893492	-1.29442	0.0240926	0.0767854	-0.860795	0.145326	0.61099	0.802741	1.09791	1.063	-0.430082	-0.52758
CGN	cingulin [Source:VGNC Symbol;Acc:VGNC:70968]	protein_coding	-2.7973	0.00017039	0.000774912	-0.0907137	0.845727	0.906133	2.70659	0.00029059	0.00354808	1.49527	0.845495	1.37394	-0.966348	-1.12867	-3.21072	0.667055	1.73526
CGREF1	cell growth regulator with EF-hand domain 1 [Source:VGNC Symbol;Acc:VGNC:106140]	protein_coding	1.58839	0.00455964	0.011246	0.742177	0.266984	0.425481	-0.84621	0.18221	0.316864	1.24885	1.55992	2.06643	3.01391	2.80063	4.67702	3.02526	0.781318
CGRRF1	cell growth regulator with ring finger domain 1 [Source:VGNC Symbol;Acc:VGNC:84322]	protein_coding	-0.490039	0.000980603	0.00317307	-0.40879	0.0093084	0.0383639	0.0812492	0.533019	0.665344	5.94696	5.7497	5.54195	5.32338	5.36016	5.02933	5.40919	5.42663
CHAC2	ChaC glutathione specific gamma-glutamylcyclotransferase 2 [Source:VGNC Symbol;Acc:VGNC:71151]	protein_coding	-0.532729	0.00255879	0.00693506	0.110726	0.537983	0.681333	0.643455	0.00320306	0.0191651	3.7368	3.82337	4.09926	3.22864	3.4595	3.00594	3.87723	3.99295
CHADL	chondroadherin like [Source:HGNC Symbol;Acc:HGNC:25165]	protein_coding	-1.64213	5.20325e-05	0.000304722	-0.550887	0.120439	0.244613	1.09125	0.00558632	0.027923	2.98358	2.21327	1.79861	1.13139	0.559295	0.852983	2.28231	1.60243
CHAF1A	chromatin assembly factor 1 subunit A [Source:VGNC Symbol;Acc:VGNC:71024]	protein_coding	1.21202	9.2615e-06	8.5959e-05	0.749703	0.00260779	0.0149217	-0.462314	0.0295783	0.0886884	3.25842	3.47062	3.74566	4.65085	4.74499	4.2746	4.02505	4.36511
CHAF1B	chromatin assembly factor 1 subunit B [Source:VGNC Symbol;Acc:VGNC:80859]	protein_coding	1.89568	1.42172e-05	0.000115429	1.62715	0.000206633	0.00237518	-0.268522	0.367649	0.515846	0.909625	0.611831	0.912367	2.77502	2.6261	1.92124	2.43111	2.34667
CHCHD10	coiled-coil-helix-coiled-coil-helix domain containing 10 [Source:VGNC Symbol;Acc:VGNC:107780]	protein_coding	-2.10593	3.58344e-08	2.498e-06	-0.368434	0.0397802	0.110282	1.73749	6.80573e-07	5.65661e-05	8.32453	7.79318	7.9795	5.84146	6.11093	5.78181	7.7496	7.63523
CHD1	chromodomain helicase DNA binding protein 1 [Source:VGNC Symbol;Acc:VGNC:71026]	protein_coding	0.0702029	0.631028	0.704851	-0.457329	0.0213191	0.0700338	-0.527532	0.00994499	0.0417033	6.42034	6.2368	5.82534	6.41782	6.19963	6.11794	5.61922	6.00874
CHD1L	chromodomain helicase DNA binding protein 1 like [Source:VGNC Symbol;Acc:VGNC:71027]	protein_coding	0.666445	0.000120456	0.000585615	0.357272	0.0271042	0.0831793	-0.309173	0.0440312	0.116204	4.18153	4.50074	4.22776	4.93267	5.02799	5.05412	4.63471	4.73396
CHD2	chromodomain helicase DNA binding protein 2 [Source:VGNC Symbol;Acc:VGNC:71028]	protein_coding	-0.252716	0.0516048	0.0878962	-0.4406	0.00858467	0.0361392	-0.187884	0.191531	0.327754	6.19265	6.14275	5.85217	5.94313	5.85324	5.60013	5.5493	5.87115
CHD3	chromodomain helicase DNA binding protein 3 [Source:HGNC Symbol;Acc:HGNC:1918]	protein_coding	0.491781	0.00247384	0.00674712	0.0467937	0.745475	0.837811	-0.444987	0.0101428	0.0422865	6.87265	6.6077	6.41988	7.19823	7.1616	7.032	6.5894	6.89844
CHD7	chromodomain helicase DNA binding protein 7 [Source:VGNC Symbol;Acc:VGNC:71065]	protein_coding	-2.87627	7.36424e-08	3.69124e-06	-0.917709	0.00223211	0.0133357	1.95856	7.15439e-06	0.000264217	6.03481	6.42965	5.798	2.9637	3.39998	4.071	4.86146	5.59342
CHD8	chromodomain helicase DNA binding protein 8 [Source:VGNC Symbol;Acc:VGNC:71060]	protein_coding	-0.481796	0.00116517	0.00366599	-0.771362	0.000189431	0.00225829	-0.289566	0.0514554	0.129699	5.83815	5.82685	5.77948	5.38705	5.30676	5.30196	4.8823	5.26572
CHD9	chromodomain helicase DNA binding protein 9 [Source:VGNC Symbol;Acc:VGNC:71101]	protein_coding	0.461705	0.0140406	0.0292686	-0.0753129	0.680489	0.790823	-0.537018	0.0131013	0.0506476	7.11418	6.78688	6.13675	7.39176	7.32396	6.72357	6.78323	6.78233
CHDH	choline dehydrogenase [Source:VGNC Symbol;Acc:VGNC:71086]	protein_coding	-0.77151	0.0130359	0.0275103	0.0565591	0.873178	0.923913	0.828069	0.0305933	0.0908967	2.98358	2.55226	2.91825	1.81949	2.12545	2.45568	2.18506	3.54543
CHEK1	checkpoint kinase 1 [Source:HGNC Symbol;Acc:HGNC:1925]	protein_coding	0.514879	0.00966122	0.0213803	0.154146	0.449008	0.605327	-0.360734	0.0902668	0.192817	5.21641	4.7225	4.35828	5.70529	5.28577	4.69289	5.1201	5.09699
CHEK2	checkpoint kinase 2 [Source:VGNC Symbol;Acc:VGNC:70958]	protein_coding	1.71077	1.86219e-05	0.000141994	1.22479	0.00148223	0.00983047	-0.485973	0.107738	0.219091	1.70567	1.57858	1.37394	3.28635	3.26352	3.47851	3.2662	2.21637
CHFR	checkpoint with forkhead and ring finger domains [Source:VGNC Symbol;Acc:VGNC:71064]	protein_coding	-0.783225	0.000636866	0.00222277	-0.129347	0.559327	0.698405	0.653878	0.00955831	0.0405973	3.61178	4.08718	4.25483	2.90351	3.41295	3.15091	3.31299	4.29151
CHGA	chromogranin A [Source:VGNC Symbol;Acc:VGNC:71032]	protein_coding	-2.82989	1.18858e-06	2.09775e-05	-3.2232	6.79815e-06	0.000243256	-0.393316	0.249638	0.39535	7.87844	7.53348	8.49571	5.05207	4.86146	5.78921	5.2699	3.63318
CHGB	chromogranin B [Source:VGNC Symbol;Acc:VGNC:71033]	protein_coding	-2.13638	1.0052e-05	9.10164e-05	-1.55361	0.0024514	0.0142661	0.582776	0.13812	0.260605	3.14569	2.50426	2.65934	0.802741	0.762004	-0.0632251	1.08157	1.60243
CHI3L1	chitinase 3 like 1 [Source:VGNC Symbol;Acc:VGNC:71034]	protein_coding	-1.60557	0.000448684	0.00167221	0.818117	0.0333805	0.0969238	2.42368	3.5111e-05	0.000800066	1.24885	0.376176	1.37394	-0.552547	-0.698718	-0.568996	1.75905	1.37699
CHIC1	cysteine rich hydrophobic domain 1 [Source:VGNC Symbol;Acc:VGNC:71037]	protein_coding	0.737901	0.000861451	0.002856	0.215166	0.353108	0.51474	-0.522735	0.0311429	0.0918978	2.99364	2.69592	2.48743	3.71539	3.45533	2.84477	3.116	3.00271
CHKA	choline kinase alpha [Source:VGNC Symbol;Acc:VGNC:71039]	protein_coding	-0.710147	0.0246822	0.0471603	-0.909834	0.0781324	0.178703	-0.199687	0.646388	0.755596	3.70654	2.45462	3.64695	2.49947	2.26544	2.6633	2.15113	2.21637
CHKB	choline kinase beta [Source:NCBI gene (formerly Entrezgene);Acc:716377]	protein_coding	-1.38288	3.07551e-05	0.000205023	-0.423025	0.131744	0.260514	0.959854	0.00297546	0.018259	2.42339	2.328	2.29223	0.936913	1.20115	0.6071	1.71328	2.26112
CHL1	cell adhesion molecule L1 like [Source:VGNC Symbol;Acc:VGNC:84202]	protein_coding	-2.76636	1.07894e-05	9.52968e-05	-0.79315	0.0727812	0.170186	1.97321	0.00056339	0.00573964	3.88463	3.52935	3.64695	0.328397	1.68713	1.80919	2.51353	3.33127
CHM	CHM Rab escort protein [Source:VGNC Symbol;Acc:VGNC:71040]	protein_coding	0.549458	0.0139902	0.029187	0.345748	0.134229	0.2639	-0.20371	0.359865	0.508114	5.54007	5.59218	4.58848	6.1928	6.06787	5.01677	5.7553	5.97891
CHMP2A	charged multivesicular body protein 2A [Source:VGNC Symbol;Acc:VGNC:71141]	protein_coding	-0.352703	0.00453388	0.011191	0.0502734	0.656496	0.773113	0.402976	0.00449725	0.0240956	7.75084	7.55189	7.8457	7.32027	7.28012	7.49959	7.83356	7.61274
CHMP2B	charged multivesicular body protein 2B [Source:VGNC Symbol;Acc:VGNC:71091]	protein_coding	0.0681155	0.626161	0.700842	0.542654	0.00539236	0.0256389	0.474539	0.011887	0.0472787	5.84372	5.2607	5.29052	5.89602	5.38778	5.20566	6.22163	5.94159
CHMP4C	charged multivesicular body protein 4C [Source:VGNC Symbol;Acc:VGNC:71143]	protein_coding	-1.93762	0.0015768	0.0046795	2.35731	6.16081e-05	0.00102908	4.29493	1.89923e-06	0.000109935	1.91064	0.782504	1.37394	-0.744662	-0.148914	-0.568996	3.2662	3.96617
CHMP7	charged multivesicular body protein 7 [Source:VGNC Symbol;Acc:VGNC:71122]	protein_coding	-0.466049	0.00195321	0.00554894	-0.0327898	0.818941	0.88842	0.433259	0.00972526	0.0410584	4.56887	4.89433	4.83258	4.11277	4.46905	4.31619	4.57198	4.86297
CHN2	chimerin 2 [Source:VGNC Symbol;Acc:VGNC:80861]	protein_coding	-1.53291	5.35749e-05	0.000312343	-1.41881	0.00179288	0.0113397	0.114097	0.724736	0.815838	3.9167	4.06088	2.65934	2.30844	2.51827	1.063	2.21821	3.00271
CHODL	chondrolectin [Source:VGNC Symbol;Acc:VGNC:70985]	protein_coding	2.31891	0.00668794	0.0156329	1.252	0.142217	0.27428	-1.0669	0.195846	0.332722	1.97297	1.3587	1.16154	4.89606	3.42579	1.80919	4.16764	1.67037
CHPF	chondroitin polymerizing factor [Source:VGNC Symbol;Acc:VGNC:71088]	protein_coding	0.376912	0.021171	0.0414594	1.18371	1.74009e-05	0.000440121	0.806803	0.000430501	0.00470251	4.81558	4.80801	5.58524	5.33102	5.29046	5.53996	6.05961	6.11314
CHPT1	choline phosphotransferase 1 [Source:VGNC Symbol;Acc:VGNC:70989]	protein_coding	1.98556	3.36611e-07	9.22043e-06	1.86103	2.15825e-06	0.000120674	-0.124528	0.534008	0.666149	2.65648	2.57102	3.10832	4.80248	4.64049	4.29554	4.59109	4.48316
CHRD	chordin [Source:VGNC Symbol;Acc:VGNC:71042]	protein_coding	1.95954	0.00201056	0.00567826	1.6646	0.0135582	0.0504868	-0.294935	0.593535	0.715227	0.344752	2.03558	2.44105	3.67995	3.32425	2.59736	3.08038	3.07969
CHRDL1	chordin like 1 [Source:VGNC Symbol;Acc:VGNC:71139]	protein_coding	1.13407	0.0013681	0.00416991	0.59587	0.122432	0.247267	-0.538199	0.13987	0.262895	0.344752	0.647619	0.432848	1.76641	1.52147	1.063	0.84738	1.37699
CHRM2	cholinergic receptor muscarinic 2 [Source:VGNC Symbol;Acc:VGNC:80862]	protein_coding	3.87808	0.0001038	0.000520644	2.02207	0.0262091	0.0813011	-1.85601	0.0343574	0.0982743	-2.61403	-1.14094	-1.80882	1.60444	1.4892	2.29855	0.460927	-1.31881
CHRNA7	cholinergic receptor nicotinic alpha 7 subunit [Source:VGNC Symbol;Acc:VGNC:109119]	protein_coding	-2.55971	4.85203e-08	2.9259e-06	-2.52838	1.64773e-05	0.000426306	0.0313312	0.918469	0.950931	4.51751	4.5274	4.28139	1.68293	2.19714	2.45568	2.08078	1.85688
CHST1	carbohydrate sulfotransferase 1 [Source:VGNC Symbol;Acc:VGNC:71055]	protein_coding	1.87533	8.2183e-05	0.00043577	0.765033	0.099017	0.212453	-1.1103	0.0186086	0.0642397	1.86754	1.55992	2.06643	3.5181	3.40864	4.72413	3.02526	1.53112
CHST11	carbohydrate sulfotransferase 11 [Source:VGNC Symbol;Acc:VGNC:82123]	protein_coding	-0.635215	0.0377441	0.0673534	0.395786	0.251794	0.408964	1.031	0.00894883	0.0386768	1.46667	1.95218	2.29223	1.19973	1.45618	-0.0632251	2.04427	2.38762
CHST2	carbohydrate sulfotransferase 2 [Source:VGNC Symbol;Acc:VGNC:71056]	protein_coding	3.26924	5.32554e-05	0.00031076	1.03691	0.0762788	0.175672	-2.23233	0.00215986	0.0145744	3.81828	3.79174	3.72645	6.86425	7.04467	7.39673	5.8134	3.54543
CHST6	carbohydrate sulfotransferase 6 [Source:VGNC Symbol;Acc:VGNC:71157]	protein_coding	1.08414	0.0102031	0.0223809	1.61964	0.00239861	0.0140408	0.535506	0.210474	0.350602	-0.180125	0.782504	1.04232	1.61449	1.67284	0.310524	1.96837	2.12246
CHST9	carbohydrate sulfotransferase 9 [Source:VGNC Symbol;Acc:VGNC:71059]	protein_coding	1.84038	0.00436382	0.0108373	2.00415	0.00535582	0.0255119	0.163771	0.780455	0.855255	-0.180125	-0.394923	-0.643296	1.86229	0.840858	1.24629	1.08157	2.17018
CHSY1	chondroitin sulfate synthase 1 [Source:VGNC Symbol;Acc:VGNC:70962]	protein_coding	1.02513	1.09219e-05	9.60743e-05	-0.107272	0.596214	0.72662	-1.1324	9.69703e-05	0.001635	3.18132	2.85745	2.98443	4.11984	3.9343	3.94411	2.9873	2.8053
CHUK	component of inhibitor of nuclear factor kappa B kinase complex [Source:VGNC Symbol;Acc:VGNC:71058]	protein_coding	-0.305004	0.0152689	0.0313702	-0.373966	0.0278839	0.0848595	-0.068962	0.627154	0.740928	4.38243	4.36759	4.37071	4.02321	4.07142	4.23177	3.91815	4.07044
CIAO2B	cytosolic iron-sulfur assembly component 2B [Source:VGNC Symbol;Acc:VGNC:71085]	protein_coding	-0.60212	0.000178652	0.000802635	-0.343381	0.0156852	0.0564144	0.258739	0.054944	0.135618	7.53842	7.34913	7.76563	6.89136	6.88793	7.08108	7.26489	7.03357
CIAPIN1	cytokine induced apoptosis inhibitor 1 [Source:VGNC Symbol;Acc:VGNC:71117]	protein_coding	-0.750502	3.01273e-05	0.000201806	-0.253881	0.0661858	0.159126	0.49662	0.00228644	0.0151332	5.91557	5.73314	6.01538	5.05576	5.03778	5.45873	5.613	5.51705
CIART	circadian associated repressor of transcription [Source:VGNC Symbol;Acc:VGNC:71345]	protein_coding	-1.04309	0.000359794	0.0014043	0.230553	0.372557	0.533765	1.27365	0.000348915	0.00403932	2.57844	3.34	2.69929	1.58413	2.24625	2.29855	2.78092	3.61605
CIB1	calcium and integrin binding 1 [Source:VGNC Symbol;Acc:VGNC:71189]	protein_coding	-0.304996	0.0995453	0.152927	0.642161	0.00675196	0.0302613	0.947157	0.000566909	0.00576061	5.6395	4.79809	5.06443	4.90018	4.92317	4.67702	5.97	5.711
CIB2	calcium and integrin binding family member 2 [Source:VGNC Symbol;Acc:VGNC:108005]	protein_coding	1.15289	2.52268e-05	0.000176997	1.14269	9.42883e-05	0.00139401	-0.010199	0.95654	0.974656	4.17271	4.02391	3.97455	5.43815	5.18861	4.79938	5.60988	4.85569
CIBAR1	CBY1 interacting BAR domain containing 1 [Source:VGNC Symbol;Acc:VGNC:72410]	protein_coding	0.809353	0.000269331	0.00111038	0.224011	0.216947	0.369827	-0.585342	0.00635501	0.0303444	6.02135	6.44625	6.25205	7.14094	7.14227	6.82789	6.68439	6.28823
CILK1	ciliosis associated kinase 1 [Source:VGNC Symbol;Acc:VGNC:73428]	protein_coding	0.371985	0.0254703	0.0484732	-0.145074	0.45415	0.609995	-0.517059	0.0160378	0.058118	4.48936	4.64051	4.39524	5.16405	4.84721	4.35661	4.43064	4.48316
CILP	cartilage intermediate layer protein [Source:VGNC Symbol;Acc:VGNC:71224]	protein_coding	4.29696	0.000576554	0.00204663	0.0577532	0.963229	0.97832	-4.2392	0.00482833	0.0253048	-1.86774	-0.548431	-0.643296	2.7884	2.92045	3.94411	0.760033	-3.21072
CINP	cyclin dependent kinase 2 interacting protein [Source:VGNC Symbol;Acc:VGNC:71326]	protein_coding	0.469447	0.00244941	0.00669175	0.485823	0.00467748	0.0231482	0.0163757	0.905547	0.942355	5.60055	5.58988	5.59056	6.02827	6.19463	5.90277	6.2659	5.91383
CIP2A	cellular inhibitor of PP2A [Source:VGNC Symbol;Acc:VGNC:71371]	protein_coding	0.4901	0.0033619	0.00870242	-0.155276	0.418407	0.577588	-0.645376	0.0038835	0.0219405	3.7308	3.75119	3.24957	4.1752	4.16633	3.99621	3.38774	3.76333
CIPC	CLOCK interacting pacemaker [Source:NCBI gene (formerly Entrezgene);Acc:704679]	protein_coding	-0.412304	0.0117583	0.0252247	0.286248	0.116981	0.239541	0.698552	0.00157415	0.0117572	3.90609	4.15713	3.82003	3.41552	3.77609	3.61807	3.99668	4.65231
CISH	cytokine inducible SH2 containing protein [Source:VGNC Symbol;Acc:VGNC:71225]	protein_coding	-0.379831	0.0403122	0.0713178	-0.887411	0.00229408	0.0136133	-0.50758	0.0349699	0.0994996	5.36907	5.59103	5.62727	5.07681	5.12045	5.31227	4.99179	4.09537
CIT	citron rho-interacting serine/threonine kinase [Source:VGNC Symbol;Acc:VGNC:71226]	protein_coding	2.62045	3.99926e-07	1.03296e-05	1.58685	0.000147013	0.00190009	-1.0336	0.00300385	0.0183716	0.822035	1.66843	1.16154	3.62882	3.99877	4.14211	2.59151	3.00271
CITED2	Cbp/p300 interacting transactivator with Glu/Asp rich carboxy-terminal domain 2 [Source:VGNC Symbol;Acc:VGNC:71228]	protein_coding	-0.574265	0.0195035	0.0387678	1.05078	0.00104316	0.00762872	1.62505	3.92135e-05	0.000860308	4.01378	3.55785	3.76461	3.18548	3.12335	3.51469	4.4517	5.20974
CKAP2	cytoskeleton associated protein 2 [Source:VGNC Symbol;Acc:VGNC:71229]	protein_coding	3.10781	1.84274e-08	1.81785e-06	2.02293	3.88622e-06	0.000171975	-1.08488	0.000672395	0.00649589	2.82365	3.14721	3.99074	6.12808	6.074	6.86339	5.22983	4.85569
CKAP2L	cytoskeleton associated protein 2 like [Source:VGNC Symbol;Acc:VGNC:71361]	protein_coding	4.04196	1.86213e-08	1.81785e-06	2.42283	5.45388e-06	0.00021109	-1.61913	0.000194435	0.00267343	1.24885	1.9378	1.79861	5.52594	5.68801	6.05177	4.20945	3.74769
CKAP4	cytoskeleton associated protein 4 [Source:VGNC Symbol;Acc:VGNC:71190]	protein_coding	0.893144	1.00571e-05	9.10164e-05	0.337966	0.0220286	0.0717337	-0.555178	0.00129172	0.0102347	6.66651	6.80284	6.86845	7.55928	7.7076	7.74012	7.23584	6.93342
CKAP5	cytoskeleton associated protein 5 [Source:VGNC Symbol;Acc:VGNC:71368]	protein_coding	0.403323	0.0070906	0.0164732	-0.328147	0.0421758	0.115127	-0.73147	0.000385231	0.00434339	6.36427	6.45701	6.25875	6.54967	6.77366	7.03512	5.90532	6.13134
CKMT2	creatine kinase, mitochondrial 2 [Source:VGNC Symbol;Acc:VGNC:71231]	protein_coding	-2.13169	1.19792e-07	4.89974e-06	-1.21666	0.000369144	0.00353756	0.915031	0.00181456	0.0129629	3.41629	3.44543	3.27624	1.21301	1.47278	1.24629	2.28231	2.12246
CKQ732225.1H4orf48	chromosome Un C4orf48 homolog [Source:VGNC Symbol;Acc:VGNC:84879]	protein_coding	-3.18257	1.8787e-08	1.81785e-06	-1.74877	1.08389e-05	0.000328358	1.4338	6.39462e-05	0.00120163	8.82928	7.93638	8.73255	5.2037	5.13616	5.8752	6.99171	6.30168
CKS1B	CDC28 protein kinase regulatory subunit 1B [Source:VGNC Symbol;Acc:VGNC:106341]	protein_coding	1.25716	4.22554e-06	4.97293e-05	0.804041	0.000488454	0.00434084	-0.453124	0.0178001	0.0622427	7.40113	7.30604	6.93062	8.69048	8.66451	8.08652	8.36771	7.90044
CKS2	CDC28 protein kinase regulatory subunit 2 [Source:VGNC Symbol;Acc:VGNC:104887]	protein_coding	1.48858	1.08318e-06	1.97905e-05	0.896482	0.000244615	0.00265857	-0.592098	0.00459146	0.0244087	6.72879	6.87066	7.08375	8.29784	8.25463	8.57071	8.01899	7.42268
CLASP1	cytoplasmic linker associated protein 1 [Source:VGNC Symbol;Acc:VGNC:71193]	protein_coding	0.0339194	0.801571	0.84573	-0.67105	0.0114395	0.0446089	-0.70497	0.00538757	0.0273112	3.53811	3.3509	3.68725	3.51542	3.5046	3.47851	2.61659	3.00271
CLBA1	clathrin binding box of aftiphilin containing 1 [Source:VGNC Symbol;Acc:VGNC:84325]	protein_coding	-1.24805	2.28259e-06	3.26137e-05	0.0973767	0.536041	0.679404	1.34542	4.57754e-06	0.000192079	4.13231	4.37027	4.32035	3.04396	3.11808	2.52826	4.28961	4.48316
CLCN3	chloride voltage-gated channel 3 [Source:VGNC Symbol;Acc:VGNC:71236]	protein_coding	-0.886745	0.000199305	0.000875995	-0.425386	0.0375823	0.105749	0.461359	0.0271973	0.0834058	6.69452	6.6447	5.97932	5.6237	5.72572	5.29157	5.90022	6.41989
CLCN4	chloride voltage-gated channel 4 [Source:VGNC Symbol;Acc:VGNC:71237]	protein_coding	-1.74474	1.78763e-05	0.000137476	-1.5831	0.00330586	0.0178823	0.161646	0.676357	0.779039	1.49527	1.80147	2.06643	0.000857381	-0.050738	0.852983	-0.0685112	0.180142
CLCN5	chloride voltage-gated channel 5 [Source:VGNC Symbol;Acc:VGNC:71238]	protein_coding	-0.838965	0.000252812	0.0010557	-1.76007	4.95875e-05	0.00088683	-0.921103	0.00310822	0.0188147	5.0577	5.33254	5.16773	4.23666	4.2956	4.89854	3.65314	3.02882
CLCN6	chloride voltage-gated channel 6 [Source:VGNC Symbol;Acc:VGNC:71240]	protein_coding	-0.807546	0.000507567	0.00184552	-0.700301	0.0176937	0.0616221	0.107244	0.649738	0.757871	3.51735	3.7263	3.10832	2.58882	2.86493	3.10419	2.82462	2.92139
CLCN7	chloride voltage-gated channel 7 [Source:VGNC Symbol;Acc:VGNC:71241]	protein_coding	-0.953526	7.59058e-05	0.000410423	-0.127236	0.513094	0.660654	0.826289	0.0010756	0.00898599	4.42393	4.75568	5.00986	3.35088	3.99877	4.16505	4.32808	4.64388
CLDN11	claudin 11 [Source:VGNC Symbol;Acc:VGNC:81181]	protein_coding	5.51501	0.00136806	0.00416991	3.35551	0.0193208	0.0654938	-2.1595	0.100352	0.207714	3.08113	2.84208	1.87036	8.72364	8.69158	7.2781	7.92047	4.52963
CLDN19	claudin 19 [Source:VGNC Symbol;Acc:VGNC:106342]	protein_coding	1.42124	0.00235186	0.00646885	3.47193	2.35045e-06	0.00012637	2.05069	0.000306017	0.00368756	-0.00971993	-0.81448	0.769534	1.45589	0.67859	0.852983	3.20137	2.89323
CLDN3	claudin 3 [Source:VGNC Symbol;Acc:VGNC:71250]	protein_coding	-4.62864	3.11634e-09	8.08128e-07	1.28024	5.4038e-05	0.00093075	5.90888	2.33886e-10	6.00397e-07	6.97073	6.27449	7.06858	2.01422	2.15661	2.59736	7.89635	8.04502
CLDN4	claudin 4 [Source:VGNC Symbol;Acc:VGNC:80864]	protein_coding	-4.22568	2.48671e-09	7.04043e-07	1.64336	5.43453e-07	5.17433e-05	5.86904	5.06441e-11	3.17951e-07	5.36132	5.44359	5.60641	0.968593	1.50543	1.80919	6.75103	7.37129
CLDND1	claudin domain containing 1 [Source:VGNC Symbol;Acc:VGNC:71169]	protein_coding	0.622397	0.00107053	0.00341297	0.37212	0.0415956	0.113999	-0.250276	0.146512	0.27146	5.62016	5.56553	6.11844	6.42712	6.22067	6.43353	6.2992	5.7586
CLEC11A	C-type lectin domain containing 11A [Source:VGNC Symbol;Acc:VGNC:71167]	protein_coding	3.70712	6.6213e-05	0.000367359	1.95328	0.0103216	0.0413184	-1.75384	0.0157724	0.0575426	2.28284	2.52365	4.00675	5.95899	6.10429	7.62486	5.14186	3.3929
CLEC14A	C-type lectin domain containing 14A [Source:VGNC Symbol;Acc:VGNC:108292]	protein_coding	3.78345	0.000233433	0.000993009	2.38612	0.00728671	0.0320813	-1.39733	0.078888	0.175251	0.213221	0.575132	0.229568	4.46761	3.81567	4.4715	3.96773	1.20439
CLEC16A	C-type lectin domain containing 16A [Source:VGNC Symbol;Acc:VGNC:71369]	protein_coding	-0.97197	2.83247e-05	0.000193021	-0.364757	0.0792177	0.180548	0.607213	0.00636572	0.0303448	3.85735	4.1066	4.15779	2.7884	3.27303	3.3642	3.38774	3.8827
CLEC3B	C-type lectin domain family 3 member B [Source:VGNC Symbol;Acc:VGNC:110373]	protein_coding	2.13516	0.011553	0.0248832	1.23091	0.17669	0.320459	-0.904254	0.296967	0.444781	0.344752	0.288217	-0.290427	2.47762	2.51827	1.24629	3.23415	-0.52758
CLGN	calmegin [Source:VGNC Symbol;Acc:VGNC:71253]	protein_coding	-2.99111	3.61801e-06	4.48485e-05	-0.869886	0.0566081	0.142244	2.12122	0.000312784	0.00374821	2.56502	2.29453	2.98443	-0.796973	-0.050738	1.063	1.08157	2.07312
CLIC1	chloride intracellular channel 1 [Source:HGNC Symbol;Acc:HGNC:2062]	protein_coding	0.132717	0.207288	0.283721	0.426967	0.00346169	0.0185582	0.29425	0.0261362	0.0808594	8.34505	8.10193	8.14416	8.4866	8.21093	8.2946	8.8302	8.44967
CLIC2	chloride intracellular channel 2 [Source:VGNC Symbol;Acc:VGNC:71254]	protein_coding	1.64271	0.000549001	0.00196912	-0.392658	0.50734	0.655653	-2.03537	0.00293994	0.0181021	0.629082	0.875988	0.61099	2.68254	2.03891	2.37925	1.34434	-0.869619
CLIC4	chloride intracellular channel 4 [Source:VGNC Symbol;Acc:VGNC:71172]	protein_coding	1.21435	1.27159e-06	2.19833e-05	0.767663	0.000208225	0.00238924	-0.446691	0.0082819	0.0367085	5.57063	5.87765	6.07734	6.86845	7.09346	7.16029	6.60045	6.46124
CLIC5	chloride intracellular channel 5 [Source:VGNC Symbol;Acc:VGNC:71171]	protein_coding	-1.21174	0.0118369	0.0253483	2.92072	1.3678e-05	0.000377338	4.13246	2.42649e-06	0.000131091	3.4532	2.45462	2.69929	1.19973	2.31231	1.68769	5.54277	5.98892
CLIP1	CAP-Gly domain containing linker protein 1 [Source:VGNC Symbol;Acc:VGNC:71166]	protein_coding	-0.461977	0.0197982	0.0392633	-0.111388	0.59665	0.727059	0.350588	0.10996	0.222043	5.14601	5.27364	5.29705	4.52733	4.7484	5.44004	4.67706	5.48439
CLIP2	CAP-Gly domain containing linker protein 2 [Source:VGNC Symbol;Acc:VGNC:108392]	protein_coding	-0.731901	0.00065641	0.00227778	-0.807352	0.00315762	0.0172896	-0.075451	0.711068	0.804987	4.94041	5.19116	5.0019	3.96354	4.50581	4.91216	3.98709	4.45454
CLIP3	CAP-Gly domain containing linker protein 3 [Source:VGNC Symbol;Acc:VGNC:109601]	protein_coding	1.57678	0.000128816	0.000619519	0.312555	0.367389	0.528411	-1.26422	0.003074	0.0187122	3.68808	4.51776	4.74938	5.6708	5.81876	6.11205	4.84033	3.96617
CLK3	CDC like kinase 3 [Source:VGNC Symbol;Acc:VGNC:71260]	protein_coding	-0.674468	0.00652906	0.0153251	-0.438427	0.187817	0.334006	0.236041	0.429468	0.5742	3.82392	3.43522	4.78695	2.95582	3.07523	4.18764	3.29756	3.05448
CLMN	calmin [Source:VGNC Symbol;Acc:VGNC:71232]	protein_coding	1.12412	0.00210878	0.00590422	0.329202	0.372004	0.533149	-0.794918	0.0416598	0.111904	2.93222	3.52455	2.48743	4.26724	4.69457	2.59736	3.20137	4.13198
CLMP	CXADR like membrane protein [Source:VGNC Symbol;Acc:VGNC:71328]	protein_coding	2.36544	0.000197928	0.000871827	-0.0512211	0.932728	0.959445	-2.41667	0.00209787	0.0143077	2.49594	3.74294	3.82003	5.51056	5.85404	5.56606	3.85632	2.26112
CLN6	CLN6 transmembrane ER protein [Source:VGNC Symbol;Acc:VGNC:82126]	protein_coding	1.37419	1.83573e-06	2.84373e-05	1.82436	3.83057e-07	4.17371e-05	0.450167	0.01756	0.0616693	2.70625	2.87265	2.48743	4.06228	4.26257	3.77545	4.48613	4.71799
CLNS1A	chloride nucleotide-sensitive channel 1A [Source:VGNC Symbol;Acc:VGNC:71261]	protein_coding	-0.443988	0.00076549	0.00258675	-0.294464	0.0191959	0.0651727	0.149523	0.190525	0.326723	7.87742	7.75165	7.80508	7.49054	7.31334	7.29639	7.66797	7.39031
CLPTM1	CLPTM1 regulator of GABA type A receptor forward trafficking [Source:VGNC Symbol;Acc:VGNC:71265]	protein_coding	-0.415179	0.00505761	0.0122895	0.14851	0.287915	0.448368	0.563689	0.00172326	0.0125081	6.01519	6.21535	6.51251	5.56985	5.83088	6.17557	6.25795	6.32559
CLPTM1L	CLPTM1 like [Source:VGNC Symbol;Acc:VGNC:71333]	protein_coding	-0.329177	0.0141879	0.0295282	0.157916	0.248326	0.405107	0.487093	0.00356204	0.0206554	5.45892	5.63515	5.8654	5.08134	5.41273	5.50442	5.69182	5.77413
CLSPN	claspin [Source:VGNC Symbol;Acc:VGNC:99869]	protein_coding	3.46938	4.44036e-06	5.17284e-05	2.2828	0.000344186	0.00337295	-1.18659	0.0189098	0.0649152	1.24885	1.19904	2.61824	5.18021	4.80194	4.35661	4.19287	3.07969
CLSTN2	calsyntenin 2 [Source:VGNC Symbol;Acc:VGNC:71197]	protein_coding	-2.86499	1.18915e-06	2.09775e-05	-0.864928	0.021489	0.0704134	2.00006	9.24576e-05	0.00158112	3.13664	4.16333	3.35339	0.352611	1.33429	1.24629	2.34368	3.26689
CLSTN3	calsyntenin 3 [Source:VGNC Symbol;Acc:VGNC:71203]	protein_coding	-1.48205	9.51307e-07	1.8086e-05	-0.178598	0.330487	0.492823	1.30345	1.71446e-05	0.000486661	4.41647	4.55121	5.00986	2.86194	3.20511	3.80496	4.1761	4.48316
CLTA	clathrin light chain A [Source:VGNC Symbol;Acc:VGNC:71266]	protein_coding	0.21567	0.0424577	0.0746045	0.571809	0.000310937	0.00313013	0.35614	0.00751715	0.0341766	9.01602	8.87273	8.73556	9.18215	9.10862	8.9835	9.53553	9.43975
CLTB	clathrin light chain B [Source:VGNC Symbol;Acc:VGNC:71267]	protein_coding	0.533792	0.00364932	0.00934013	0.262451	0.136931	0.267292	-0.271341	0.126557	0.24509	6.2846	6.12699	6.0621	6.82178	6.69625	6.54268	6.84024	6.06347
CLU	clusterin [Source:VGNC Symbol;Acc:VGNC:71269]	protein_coding	0.357051	0.149504	0.215625	2.45616	6.72047e-06	0.000241379	2.09911	2.41009e-05	0.000612858	6.63954	6.55861	7.92577	7.17825	7.19325	7.79447	9.13175	9.39055
CLUH	clustered mitochondria homolog [Source:VGNC Symbol;Acc:VGNC:71370]	protein_coding	-1.62339	1.57304e-06	2.54314e-05	-0.716274	0.00779182	0.033665	0.907111	0.00135119	0.0105498	4.34364	4.92382	4.46644	2.72952	3.19012	3.47851	3.48628	4.35482
CLYBL	citramalyl-CoA lyase [Source:VGNC Symbol;Acc:VGNC:71202]	protein_coding	-0.580846	0.0214698	0.0419433	-0.0617186	0.832783	0.897056	0.519127	0.0855456	0.185628	2.33123	2.03558	2.06643	1.7299	1.70129	0.310524	2.18506	2.12246
CMBL	carboxymethylenebutenolidase homolog [Source:VGNC Symbol;Acc:VGNC:71344]	protein_coding	-0.349107	0.0094734	0.0210329	-0.746802	0.000161954	0.00202692	-0.397695	0.0107225	0.0438713	6.91361	6.76005	6.81944	6.59732	6.43015	6.40007	6.35056	5.82718
CMIP	c-Maf inducing protein [Source:VGNC Symbol;Acc:VGNC:99501]	protein_coding	-1.18236	0.000463479	0.0017121	-0.510342	0.155745	0.292621	0.672014	0.0569581	0.139055	2.87896	2.51399	3.27624	1.43336	1.89851	1.24629	2.00682	2.50391
CMPK2	cytidine/uridine monophosphate kinase 2 [Source:VGNC Symbol;Acc:VGNC:71362]	protein_coding	-1.75273	7.21312e-05	0.000393625	-1.22472	0.0169037	0.0598016	0.528014	0.21139	0.351845	2.75436	2.328	1.55905	0.674143	0.620175	1.24629	1.61713	0.781318
CMTM1	CKLF like MARVEL transmembrane domain containing 1 [Source:HGNC Symbol;Acc:HGNC:19172]	protein_coding	0.574442	0.00989413	0.0217916	0.251833	0.259748	0.417643	-0.32261	0.155359	0.282444	5.83954	5.44867	6.34314	6.46509	6.14564	6.68043	6.45159	5.4558
CMTM2	CKLF like MARVEL transmembrane domain containing 2 [Source:VGNC Symbol;Acc:VGNC:71214]	protein_coding	3.12201	5.59492e-05	0.00032256	1.41395	0.0371602	0.104857	-1.70806	0.0136853	0.05222	-0.722661	-0.91531	-0.290427	2.71559	1.98206	1.68769	1.51412	-0.52758
CMTM3	CKLF like MARVEL transmembrane domain containing 3 [Source:VGNC Symbol;Acc:VGNC:71215]	protein_coding	1.10059	0.000371979	0.00144145	0.164558	0.497608	0.646492	-0.936034	0.00290388	0.0179465	6.53582	6.09495	6.56751	7.59302	7.2656	7.62279	7.14825	5.82718
CMTM5	CKLF like MARVEL transmembrane domain containing 5 [Source:VGNC Symbol;Acc:VGNC:71217]	protein_coding	4.4085	0.000145188	0.000680833	2.50086	0.0207901	0.0688893	-1.90763	0.0576339	0.140282	-2.61403	-2.16383	0.61099	2.21247	1.80982	3.80496	0.667055	-1.31881
CMTM7	CKLF like MARVEL transmembrane domain containing 7 [Source:VGNC Symbol;Acc:VGNC:71218]	protein_coding	0.144739	0.303723	0.387605	1.32452	4.36495e-06	0.000180818	1.17978	1.40135e-05	0.000424434	4.58891	4.33777	4.72055	4.64963	4.59002	4.84271	6.07778	5.4938
CMTM8	CKLF like MARVEL transmembrane domain containing 8 [Source:VGNC Symbol;Acc:VGNC:71219]	protein_coding	1.65735	0.000438853	0.00164361	2.09986	0.000171707	0.0021143	0.442507	0.254722	0.401109	0.213221	-0.394923	-0.643296	1.18632	1.50543	1.4089	1.61713	1.96905
CMTR1	cap methyltransferase 1 [Source:VGNC Symbol;Acc:VGNC:71271]	protein_coding	-0.885875	4.52101e-06	5.23764e-05	-1.07497	3.03259e-06	0.000147661	-0.189092	0.132149	0.252274	7.48283	7.30289	7.3311	6.46058	6.42163	6.61111	6.41988	6.14633
CMTR2	cap methyltransferase 2 [Source:VGNC Symbol;Acc:VGNC:71350]	protein_coding	-0.884692	5.62627e-05	0.000323935	-0.549813	0.0111309	0.0437079	0.334879	0.0760698	0.17091	4.66953	4.8159	4.24136	3.64361	3.92528	3.74531	3.95795	4.37532
CMYA5	cardiomyopathy associated 5 [Source:VGNC Symbol;Acc:VGNC:71176]	protein_coding	-1.45836	4.91631e-06	5.55269e-05	-1.03875	0.00264745	0.015102	0.419613	0.113236	0.226597	3.75465	3.96485	3.99074	2.45543	2.22681	3.28262	2.56598	3.05448
CNBD1	cyclic nucleotide binding domain containing 1 [Source:VGNC Symbol;Acc:VGNC:71357]	protein_coding	-5.60756	3.7501e-05	0.000239408	-3.76627	0.0089968	0.0374108	1.84129	0.115245	0.22914	2.95298	3.59956	3.32813	-2.732	-1.12867	0.310524	-0.237999	-1.31881
CNFN	cornifelin [Source:VGNC Symbol;Acc:VGNC:109602]	protein_coding	-4.26979	4.2304e-06	4.97293e-05	-0.118016	0.73371	0.829478	4.15178	3.7456e-06	0.000169809	4.73694	3.4301	4.39524	0.089973	-0.428283	1.55502	4.14196	3.68337
CNIH1	cornichon family AMPA receptor auxiliary protein 1 [Source:VGNC Symbol;Acc:VGNC:71221]	protein_coding	0.598969	0.000178417	0.000802136	0.229736	0.0832588	0.187806	-0.369233	0.011491	0.0460565	6.17176	6.07291	6.16199	6.81118	6.7602	6.5943	6.54273	6.20191
CNKSR2	connector enhancer of kinase suppressor of Ras 2 [Source:VGNC Symbol;Acc:VGNC:71223]	protein_coding	-1.74986	1.62108e-05	0.000128242	-1.53324	0.00405701	0.0207671	0.216621	0.577364	0.701143	2.16319	2.43427	2.34356	0.422906	0.590056	1.92124	0.460927	1.00831
CNKSR3	CNKSR family member 3 [Source:VGNC Symbol;Acc:VGNC:104342]	protein_coding	0.861673	0.002893	0.00766774	0.473151	0.157444	0.294874	-0.388522	0.213165	0.353679	1.7538	1.78549	1.79861	2.48858	2.61866	3.10419	1.666	2.83521
CNN2	calponin 2 [Source:VGNC Symbol;Acc:VGNC:109603]	protein_coding	1.33505	0.000945996	0.00308651	0.439419	0.357073	0.518456	-0.895632	0.059042	0.142824	0.728782	0.0415427	1.55905	1.63438	1.75657	2.84477	0.929739	0.51182
CNN3	calponin 3 [Source:VGNC Symbol;Acc:VGNC:71278]	protein_coding	0.582167	0.000226167	0.000969734	0.31672	0.0230812	0.0739672	-0.265447	0.049663	0.126473	8.36987	8.16869	8.21306	8.92011	8.90913	8.68426	8.76018	8.4424
CNOT3	CCR4-NOT transcription complex subunit 3 [Source:VGNC Symbol;Acc:VGNC:71388]	protein_coding	-0.406221	0.00767956	0.0175831	-0.197715	0.208491	0.359194	0.208506	0.180886	0.315293	5.42773	5.67255	5.67815	4.98201	5.15943	5.64162	5.14617	5.52625
CNOT4	CCR4-NOT transcription complex subunit 4 [Source:VGNC Symbol;Acc:VGNC:71389]	protein_coding	0.245112	0.0950581	0.147114	-0.225021	0.173371	0.316208	-0.470133	0.0120094	0.0475191	6.80001	6.47206	6.08867	7.06466	6.69845	6.31544	6.49957	6.2275
CNOT7	CCR4-NOT transcription complex subunit 7 [Source:VGNC Symbol;Acc:VGNC:83990]	protein_coding	-0.419725	0.00244748	0.00669071	-0.277706	0.0431674	0.117118	0.142019	0.26513	0.411451	6.477	6.58365	6.42287	6.16188	6.09627	5.92981	6.09573	6.41742
CNPPD1	cyclin Pas1/PHO80 domain containing 1 [Source:VGNC Symbol;Acc:VGNC:71347]	protein_coding	-0.924726	3.63465e-06	4.49255e-05	-0.23398	0.0840512	0.188889	0.690746	0.00018584	0.00259936	5.37292	5.28362	5.33559	4.34774	4.38822	4.64473	5.05737	5.09699
CNPY4	canopy FGF signaling regulator 4 [Source:VGNC Symbol;Acc:VGNC:71364]	protein_coding	0.598529	0.00168741	0.00494438	0.033848	0.84213	0.904172	-0.564681	0.00641566	0.0305156	5.82694	5.81411	5.82534	6.50918	6.545	6.11205	6.16962	5.59342
CNRIP1	cannabinoid receptor interacting protein 1 [Source:VGNC Symbol;Acc:VGNC:106141]	protein_coding	2.42516	1.59505e-06	2.56912e-05	1.19706	0.00211079	0.012819	-1.2281	0.00156348	0.0117175	3.30762	3.34	3.07833	5.82857	5.56759	5.81845	5.12448	3.71589
CNTFR	ciliary neurotrophic factor receptor [Source:VGNC Symbol;Acc:VGNC:71282]	protein_coding	4.19212	2.02133e-05	0.000149849	2.43236	0.00165055	0.0106791	-1.75977	0.0101887	0.0423964	2.39332	2.52365	3.42663	6.53751	6.80268	7.34241	5.81882	3.91107
CNTLN	centlein [Source:VGNC Symbol;Acc:VGNC:71324]	protein_coding	1.2723	2.00185e-05	0.000149001	0.245454	0.235752	0.39089	-1.02685	0.000368826	0.00420598	6.03602	5.98733	5.46291	7.61211	7.10049	6.61528	6.52463	5.93815
CNTN1	contactin 1 [Source:VGNC Symbol;Acc:VGNC:71283]	protein_coding	3.51048	2.56667e-05	0.000179655	0.63632	0.368824	0.529939	-2.87416	0.00117819	0.00958975	0.406278	0.332867	0.229568	3.59877	3.74225	4.62832	1.88825	-0.52758
CNTN4	contactin 4 [Source:VGNC Symbol;Acc:VGNC:84198]	protein_coding	1.94764	0.000553331	0.00198135	1.27245	0.0189677	0.0646199	-0.675198	0.156977	0.284619	2.70625	2.17699	2.57594	4.6965	4.47935	2.72636	3.5657	4.13198
CNTN5	contactin 5 [Source:VGNC Symbol;Acc:VGNC:71287]	protein_coding	-1.04331	0.00132041	0.00405026	-0.917772	0.035563	0.101589	0.125539	0.726292	0.81696	1.49527	1.9378	1.79861	0.511603	1.03222	0.6071	0.0831421	1.73526
CNTNAP1	contactin associated protein 1 [Source:VGNC Symbol;Acc:VGNC:71390]	protein_coding	2.80783	1.35999e-05	0.000111818	0.969853	0.0751728	0.174052	-1.83797	0.00267454	0.0169244	0.822035	0.716638	1.27164	3.51274	3.77274	3.54998	2.61659	0.652852
CNTNAP2	contactin associated protein 2 [Source:VGNC Symbol;Acc:VGNC:71174]	protein_coding	1.27584	0.00136216	0.0041567	-1.07145	0.0687184	0.163337	-2.34729	0.000774508	0.00720393	3.99888	3.2024	3.47347	4.95853	5.01812	3.89005	3.55276	1.45611
CNTRL	centriolin [Source:VGNC Symbol;Acc:VGNC:71204]	protein_coding	1.01781	5.20092e-05	0.000304722	-0.0153233	0.942517	0.965527	-1.03313	0.000372337	0.00423114	3.9635	4.24152	3.35339	4.97812	5.01246	5.0041	3.81358	4.26977
CNTROB	centrobin, centriole duplication and spindle assembly protein [Source:VGNC Symbol;Acc:VGNC:71372]	protein_coding	0.463235	0.00480688	0.0117663	0.0846312	0.644107	0.764242	-0.378604	0.0482383	0.123853	3.8463	4.08392	4.46644	4.32038	4.55146	5.01677	3.98709	4.11988
COA1	cytochrome c oxidase assembly factor 1 [Source:VGNC Symbol;Acc:VGNC:81290]	protein_coding	0.012895	0.897768	0.92304	0.448844	0.0022336	0.0133357	0.435949	0.00287712	0.0178492	6.61124	6.38529	6.54576	6.66897	6.44758	6.43825	7.11784	6.81271
COASY	Coenzyme A synthase [Source:VGNC Symbol;Acc:VGNC:81373]	protein_coding	-0.850045	2.50772e-05	0.000176224	-0.105995	0.492163	0.641722	0.74405	0.000412422	0.00456658	4.32385	4.41768	4.71081	3.46356	3.67569	3.74531	4.1761	4.41547
COBL	cordon-bleu WH2 repeat protein [Source:VGNC Symbol;Acc:VGNC:71308]	protein_coding	-2.75521	0.00368872	0.00942053	3.56951	3.1066e-05	0.000654558	6.32472	4.10897e-06	0.00017759	0.728782	0.814343	0.229568	-1.54884	-1.46567	-3.21072	3.49982	5.02095
COCH	cochlin [Source:VGNC Symbol;Acc:VGNC:71288]	protein_coding	-4.22133	0.00450216	0.0111233	-2.25714	0.101825	0.216792	1.96419	0.147887	0.272982	4.64102	1.87879	2.48743	-0.694182	-0.855677	-1.35458	1.75905	0.180142
COG2	component of oligomeric golgi complex 2 [Source:VGNC Symbol;Acc:VGNC:71384]	protein_coding	-0.371718	0.00968707	0.0214229	-0.480858	0.0120003	0.0463082	-0.10914	0.482873	0.621927	4.84087	4.61813	4.52319	4.51665	4.21648	3.97039	4.2818	4.22528
COG6	component of oligomeric golgi complex 6 [Source:VGNC Symbol;Acc:VGNC:71207]	protein_coding	0.521602	0.00434914	0.010807	0.285749	0.176773	0.320564	-0.235853	0.234244	0.377714	3.63767	3.05694	3.30242	3.85965	3.77943	3.94411	3.67719	3.50879
COL11A1	collagen type XI alpha 1 chain [Source:VGNC Symbol;Acc:VGNC:71289]	protein_coding	3.07455	8.24118e-09	1.17423e-06	1.79197	5.95631e-06	0.000219996	-1.28258	9.91095e-05	0.00165898	2.09008	2.27177	2.65934	5.42822	5.12308	5.53996	3.91815	4.08296
COL12A1	collagen type XII alpha 1 chain [Source:VGNC Symbol;Acc:VGNC:71291]	protein_coding	4.2929	3.78728e-08	2.57023e-06	2.07529	0.000100151	0.00145415	-2.21761	5.79646e-05	0.0011251	-0.00971993	0.418223	1.55905	4.68105	4.48346	5.05412	2.18506	2.46618
COL13A1	collagen type XIII alpha 1 chain [Source:VGNC Symbol;Acc:VGNC:84881]	protein_coding	2.65269	0.0012586	0.003905	0.880015	0.240037	0.395919	-1.77268	0.0296464	0.0887955	-0.273523	1.26964	-1.11143	2.76604	3.67927	0.6071	1.283	1.53112
COL14A1	collagen type XIV alpha 1 chain [Source:VGNC Symbol;Acc:VGNC:71292]	protein_coding	3.94893	9.4649e-07	1.80208e-05	1.54344	0.0016271	0.0105856	-2.40549	9.51577e-05	0.00161494	5.50535	5.34758	5.0947	9.67053	9.17044	9.04122	7.77628	6.10396
COL15A1	collagen type XV alpha 1 chain [Source:VGNC Symbol;Acc:VGNC:103251]	protein_coding	4.57361	8.58787e-08	4.03443e-06	2.07866	0.000265054	0.00281927	-2.49494	6.61839e-05	0.00123296	-0.0924082	0.242142	0.61099	4.76124	4.59761	4.81397	2.68932	1.45611
COL16A1	collagen type XVI alpha 1 chain [Source:VGNC Symbol;Acc:VGNC:71293]	protein_coding	2.543	4.43937e-06	5.17284e-05	1.39201	0.00192597	0.0119598	-1.15098	0.00536514	0.0272801	2.99364	3.32902	3.83804	5.4452	5.95866	6.33074	4.98699	4.04507
COL17A1	collagen type XVII alpha 1 chain [Source:HGNC Symbol;Acc:HGNC:2194]	protein_coding	-3.81187	4.88666e-07	1.14576e-05	-2.40916	0.00126178	0.0087601	1.40271	0.0186345	0.0642763	2.48172	2.66132	3.54099	-1.15829	-1.03182	1.063	0.0831421	-0.0195075
COL18A1	collagen type XVIII alpha 1 chain [Source:VGNC Symbol;Acc:VGNC:81291]	protein_coding	1.29937	0.00184128	0.00529592	2.94553	1.20959e-05	0.000351648	1.64616	0.000854747	0.00771743	4.95593	4.94734	5.47447	5.82803	6.43281	7.0506	7.23077	8.55228
COL1A1	collagen type I alpha 1 chain [Source:VGNC Symbol;Acc:VGNC:82129]	protein_coding	2.94759	3.5776e-09	8.43403e-07	1.51612	5.84462e-06	0.000219021	-1.43147	1.06312e-05	0.000346577	9.81598	9.65581	9.79566	12.4815	12.6811	12.9206	11.5582	10.9031
COL1A2	collagen type I alpha 2 chain [Source:VGNC Symbol;Acc:VGNC:81292]	protein_coding	4.12911	2.93452e-07	8.38083e-06	2.17103	9.14451e-05	0.00136599	-1.95808	0.000211058	0.00282997	7.2197	7.82918	7.20146	11.4319	11.6794	11.5131	10.1647	9.10236
COL21A1	collagen type XXI alpha 1 chain [Source:VGNC Symbol;Acc:VGNC:71192]	protein_coding	4.08719	4.69628e-06	5.35e-05	1.4455	0.0175113	0.0611759	-2.64169	0.000470288	0.00501048	2.01307	2.1647	1.87036	6.52625	6.02489	5.78921	4.59109	2.34667
COL23A1	collagen type XXIII alpha 1 chain [Source:HGNC Symbol;Acc:HGNC:22990]	protein_coding	2.19576	0.00234491	0.00645384	0.56094	0.484027	0.635218	-1.63482	0.0484516	0.124229	-1.18446	0.0943673	0.769534	1.81078	2.31231	-0.0632251	0.0831421	0.355492
COL25A1	collagen type XXV alpha 1 chain [Source:VGNC Symbol;Acc:VGNC:81374]	protein_coding	4.47148	0.00238669	0.00654385	3.26097	0.0178868	0.0620633	-1.2105	0.324958	0.472932	-2.19316	-2.43612	-1.11143	2.57345	2.78742	-0.568996	1.15188	1.20439
COL3A1	collagen type III alpha 1 chain [Source:VGNC Symbol;Acc:VGNC:71296]	protein_coding	4.24685	0.000111253	0.000549527	1.66904	0.0253427	0.0791902	-2.57781	0.00374647	0.0214074	7.11534	7.69719	7.06858	11.4842	11.6383	11.4889	10.1632	7.87367
COL4A1	collagen type IV alpha 1 chain [Source:VGNC Symbol;Acc:VGNC:71297]	protein_coding	1.58082	0.000890288	0.00293802	0.387916	0.312517	0.475051	-1.1929	0.0104371	0.0430841	6.24305	4.88124	6.01538	7.3029	7.16799	7.29899	5.78049	6.26644
COL4A2	collagen type IV alpha 2 chain [Source:VGNC Symbol;Acc:VGNC:106255]	protein_coding	0.779978	1.96516e-05	0.000146775	0.242303	0.0657926	0.158533	-0.537675	0.00105791	0.0088543	8.1984	8.08856	8.44593	8.88714	9.02755	9.1559	8.35705	8.50712
COL4A5	collagen type IV alpha 5 chain [Source:HGNC Symbol;Acc:HGNC:2207]	protein_coding	1.66683	4.40079e-07	1.10369e-05	0.552808	0.013555	0.0504868	-1.11402	9.80282e-05	0.00164642	4.31585	3.73048	4.12882	5.86216	5.57145	5.56606	4.54611	4.64388
COL4A6	collagen type IV alpha 6 chain [Source:VGNC Symbol;Acc:VGNC:71300]	protein_coding	2.9985	6.32558e-07	1.37957e-05	1.05023	0.0158347	0.0568577	-1.94827	0.000218528	0.00287774	0.679793	-0.191524	0.61099	3.25778	2.9504	3.58443	1.40318	0.899273
COL5A1	collagen type V alpha 1 chain [Source:VGNC Symbol;Acc:VGNC:103252]	protein_coding	3.4289	1.74141e-09	6.60007e-07	1.12389	0.000411561	0.00383907	-2.30502	6.43899e-07	5.529e-05	2.05209	2.21327	2.34356	5.54774	5.55107	5.78181	3.47261	2.94901
COL5A2	collagen type V alpha 2 chain [Source:VGNC Symbol;Acc:VGNC:71301]	protein_coding	3.50132	2.87779e-09	7.93901e-07	0.78072	0.00829156	0.0351679	-2.7206	3.08494e-07	3.38977e-05	2.75436	2.68734	2.34356	6.37561	6.08079	5.89592	3.90803	3.00271
COL5A3	collagen type V alpha 3 chain [Source:VGNC Symbol;Acc:VGNC:109604]	protein_coding	4.86199	2.62382e-06	3.59589e-05	0.964452	0.183647	0.329162	-3.89753	0.000129003	0.00199125	-2.19316	-2.77205	-3.21072	1.64422	1.43939	0.852983	-0.913713	-3.21072
COL6A1	collagen type VI alpha 1 chain [Source:VGNC Symbol;Acc:VGNC:82084]	protein_coding	3.42873	1.25457e-07	4.95774e-06	1.50661	0.000366596	0.00352702	-1.92212	5.76855e-05	0.00112474	3.42375	4.18175	4.24136	7.38517	7.63063	6.86339	5.52962	5.31432
COL6A2	collagen type VI alpha 2 chain [Source:VGNC Symbol;Acc:VGNC:71302]	protein_coding	3.32095	5.57024e-05	0.000321709	1.98836	0.002717	0.0154186	-1.33258	0.0210208	0.0700118	6.21216	6.8904	7.88196	9.89904	10.2393	10.7173	9.38606	8.10839
COL6A3	collagen type VI alpha 3 chain [Source:VGNC Symbol;Acc:VGNC:71303]	protein_coding	1.09246	0.0152703	0.0313702	-1.88283	0.00672873	0.0302094	-2.97529	0.000308684	0.00370936	6.48593	6.08029	7.5828	7.51706	7.85953	7.96104	5.39477	3.54543
COL6A6	collagen type VI alpha 6 chain [Source:VGNC Symbol;Acc:VGNC:110374]	protein_coding	1.55976	0.000614957	0.00215909	-1.08669	0.149521	0.284073	-2.64645	0.00203366	0.0140782	3.01355	1.68575	2.73817	3.93776	3.48428	5.12604	2.18506	-0.251293
COL8A1	collagen type VIII alpha 1 chain [Source:VGNC Symbol;Acc:VGNC:71304]	protein_coding	3.86873	0.000648945	0.00225703	3.59017	0.00118052	0.00832786	-0.278555	0.738776	0.825845	-0.180125	-1.14094	-0.643296	3.56289	3.1851	0.6071	2.96794	3.00271
COL8A2	collagen type VIII alpha 2 chain [Source:VGNC Symbol;Acc:VGNC:71305]	protein_coding	4.66456	1.66653e-05	0.000130406	3.69673	0.0001431	0.00186232	-0.967838	0.170499	0.302113	-1.37834	-1.93486	-1.80882	2.40422	3.00848	1.92124	1.15188	2.34667
COL9A1	collagen type IX alpha 1 chain [Source:VGNC Symbol;Acc:VGNC:71306]	protein_coding	4.30444	6.76365e-07	1.44715e-05	4.0225	1.31587e-06	8.79461e-05	-0.281942	0.516708	0.652033	0.280485	0.288217	-0.00712718	4.05122	4.8003	4.4152	3.99668	4.30225
COL9A2	collagen type IX alpha 2 chain [Source:VGNC Symbol;Acc:VGNC:71307]	protein_coding	1.19808	0.000240924	0.00101952	1.57882	0.000142409	0.00186136	0.380743	0.173705	0.306156	2.4382	2.11443	3.68725	3.47463	3.56392	4.69289	3.92821	3.82425
COLEC12	collectin subfamily member 12 [Source:VGNC Symbol;Acc:VGNC:71181]	protein_coding	4.18472	9.93934e-07	1.86459e-05	2.17505	0.000417774	0.00388027	-2.00967	0.000830194	0.00756451	2.86806	1.50245	1.04232	6.04972	6.24443	5.94977	4.76381	3.45201
COLGALT1	collagen beta(1-O)galactosyltransferase 1 [Source:VGNC Symbol;Acc:VGNC:109605]	protein_coding	0.688413	0.00128816	0.00397672	0.575984	0.0110729	0.0435326	-0.112429	0.55348	0.681392	4.64102	4.97225	4.97773	5.17173	5.70391	5.91635	5.44814	5.26022
COMMD1	copper metabolism domain containing 1 [Source:VGNC Symbol;Acc:VGNC:82130]	protein_coding	-0.42892	0.000949936	0.00309764	-0.225742	0.0575052	0.143857	0.203178	0.0843529	0.183664	7.25514	7.18796	7.19623	6.89162	6.80103	6.63595	7.09236	6.92996
COMMD4	COMM domain containing 4 [Source:HGNC Symbol;Acc:HGNC:26027]	protein_coding	0.118604	0.280234	0.362481	0.471634	0.00240887	0.0140628	0.35303	0.0136823	0.05222	6.73555	6.5674	6.82622	6.92051	6.77659	6.7617	7.33928	6.98936
COMMD8	COMM domain containing 8 [Source:VGNC Symbol;Acc:VGNC:71352]	protein_coding	0.340649	0.0266559	0.0503778	0.521904	0.00664156	0.0298698	0.181255	0.262184	0.408586	4.94819	4.74745	4.3331	5.19368	5.20734	4.48979	5.328	5.37666
COMT	catechol-O-methyltransferase [Source:VGNC Symbol;Acc:VGNC:107781]	protein_coding	-0.132806	0.232748	0.311854	0.278269	0.0402669	0.111298	0.411076	0.00622842	0.0300661	6.40158	6.56681	6.67161	6.18355	6.58181	6.46623	6.72676	6.85347
COMTD1	catechol-O-methyltransferase domain containing 1 [Source:VGNC Symbol;Acc:VGNC:71353]	protein_coding	0.353934	0.0397274	0.070466	2.14042	9.3243e-08	1.97253e-05	1.78648	7.25461e-07	5.77075e-05	3.12754	2.98882	2.95172	3.45799	3.36928	3.10419	5.02026	5.36645
COPA	COPI coat complex subunit alpha [Source:VGNC Symbol;Acc:VGNC:71311]	protein_coding	0.331435	0.0104872	0.0228879	0.0830076	0.509215	0.657422	-0.248427	0.0681821	0.157922	6.20135	6.5633	6.16912	6.55098	6.73073	6.68043	6.30693	6.54053
COPB1	COPI coat complex subunit beta 1 [Source:VGNC Symbol;Acc:VGNC:71312]	protein_coding	0.607059	0.000201602	0.000884409	-0.0834401	0.522183	0.667266	-0.6905	0.00025115	0.00318491	6.18718	5.85678	5.95064	6.69968	6.51876	6.60692	5.87965	5.97891
COPB2	COPI coat complex subunit beta 2 [Source:VGNC Symbol;Acc:VGNC:71313]	protein_coding	0.597573	8.02175e-05	0.000427017	-0.0195626	0.858971	0.915605	-0.617136	0.000189198	0.00262368	6.72954	6.91125	6.73546	7.36894	7.43614	7.36488	6.83758	6.73354
COPG1	COPI coat complex subunit gamma 1 [Source:VGNC Symbol;Acc:VGNC:84192]	protein_coding	0.513097	0.00847235	0.0191344	0.153833	0.426321	0.584412	-0.359264	0.0795061	0.176038	5.33783	5.91759	6.12579	5.78308	6.41197	6.77667	5.60675	5.99556
COPRS	coordinator of PRMT5 and differentiation stimulator [Source:VGNC Symbol;Acc:VGNC:71367]	protein_coding	0.406623	0.0033091	0.00858116	0.442883	0.00432711	0.0218054	0.0362597	0.771502	0.848935	6.25773	6.05219	6.21463	6.67498	6.50116	6.55141	6.84157	6.36968
COPS3	COP9 signalosome subunit 3 [Source:VGNC Symbol;Acc:VGNC:71316]	protein_coding	0.811052	6.29988e-05	0.000353458	0.576618	0.00237136	0.0139379	-0.234434	0.131776	0.251784	5.46435	5.38781	5.42766	6.26515	6.16684	6.29998	6.28363	5.67837
COPS7A	COP9 signalosome subunit 7A [Source:VGNC Symbol;Acc:VGNC:71185]	protein_coding	0.470445	0.00224071	0.00622389	0.542107	0.00243874	0.0142052	0.0716626	0.605605	0.725116	5.08618	5.14496	5.65801	5.62059	5.6392	6.00803	5.72391	5.67837
COPZ2	COPI coat complex subunit zeta 2 [Source:VGNC Symbol;Acc:VGNC:71220]	protein_coding	5.22127	0.000141424	0.000666342	3.67775	0.0015364	0.0101122	-1.54352	0.0928085	0.196434	1.68098	1.46282	0.912367	6.93636	6.65456	6.47084	6.35987	3.8827
COQ8A	coenzyme Q8A [Source:VGNC Symbol;Acc:VGNC:71187]	protein_coding	-0.631114	0.00095267	0.00310204	0.539459	0.00881513	0.0368344	1.17057	3.03025e-05	0.000716974	3.34738	3.76754	3.76461	2.76152	3.18005	3.15091	3.98709	4.2477
CORO1A	coronin 1A [Source:VGNC Symbol;Acc:VGNC:71319]	protein_coding	1.83166	0.00228021	0.00631195	0.901565	0.187512	0.3336	-0.930095	0.151312	0.277302	0.951504	0.459079	1.72309	2.58371	2.74704	2.6633	2.96794	-0.0195075
CORO1B	coronin 1B [Source:VGNC Symbol;Acc:VGNC:71320]	protein_coding	0.746697	0.0202386	0.0399776	-0.0256341	0.95966	0.97605	-0.772331	0.116344	0.230643	1.37731	1.3587	3.22241	2.11675	2.31231	3.86224	1.51412	1.00831
CORO1C	coronin 1C [Source:VGNC Symbol;Acc:VGNC:71321]	protein_coding	0.622006	0.000197839	0.000871827	0.126013	0.412557	0.572722	-0.495993	0.00542027	0.0273993	3.9167	4.10981	4.12882	4.60371	4.73125	4.61171	4.1761	4.11988
CORO2B	coronin 2B [Source:VGNC Symbol;Acc:VGNC:71452]	protein_coding	3.25743	1.20557e-06	2.11521e-05	1.79719	0.000564679	0.0048232	-1.46024	0.00244358	0.0158338	0.728782	1.9378	1.04232	4.46344	4.79535	4.39593	3.40223	2.8053
CORO6	coronin 6 [Source:VGNC Symbol;Acc:VGNC:99138]	protein_coding	1.291	0.00788581	0.0179697	1.10087	0.0714737	0.168056	-0.190127	0.720198	0.812502	-0.860795	0.716638	1.72309	1.30274	1.50543	2.59736	1.15188	0.899273
COTL1	coactosin like F-actin binding protein 1 [Source:VGNC Symbol;Acc:VGNC:71434]	protein_coding	-0.994085	6.40671e-06	6.61064e-05	-0.525715	0.00251503	0.0145385	0.46837	0.00539502	0.0273342	8.28489	8.2188	8.69907	7.23512	7.48197	7.51976	7.77628	7.84731
COX1	cytochrome c oxidase subunit I [Source:NCBI gene (formerly Entrezgene);Acc:2846624]	protein_coding	-1.25223	0.00381128	0.00967445	-0.375593	0.3261	0.488755	0.876635	0.0405688	0.110003	12.3143	12.6404	11.1175	10.5564	11.5719	10.1711	11.2725	12.4943
COX15	cytochrome c oxidase assembly homolog COX15 [Source:VGNC Symbol;Acc:VGNC:81183]	protein_coding	-0.577229	0.00065335	0.0022681	-0.2829	0.120624	0.244797	0.294329	0.0909668	0.193833	3.75465	4.03409	3.89076	3.30508	3.32425	3.4414	3.51324	3.71589
COX17	cytochrome c oxidase copper chaperone COX17 [Source:VGNC Symbol;Acc:VGNC:84193]	protein_coding	-0.107063	0.417203	0.503861	0.535627	0.00362097	0.0191181	0.64269	0.00118105	0.00959494	6.55802	5.91576	6.24194	6.40811	5.95645	5.97595	6.96021	6.61785
COX18	cytochrome c oxidase assembly factor COX18 [Source:VGNC Symbol;Acc:VGNC:71591]	protein_coding	0.620271	0.0211146	0.0413926	-0.000859966	0.998153	0.998846	-0.621131	0.0926439	0.196177	1.10783	0.875988	1.72309	1.82816	1.52147	1.68769	0.84738	1.20439
COX2	cytochrome c oxidase subunit II [Source:NCBI gene (formerly Entrezgene);Acc:2846628]	protein_coding	-1.12556	0.00926773	0.0206257	-0.437158	0.285047	0.445037	0.688407	0.108916	0.220523	13.7588	14.0667	12.3656	12.2283	13.1215	11.4875	12.6864	13.824
COX3	cytochrome c oxidase subunit III [Source:NCBI gene (formerly Entrezgene);Acc:2846633]	protein_coding	-1.22766	0.00931415	0.0207077	-0.562439	0.210868	0.36223	0.665217	0.146762	0.271679	13.5342	13.8846	12.1338	11.8438	12.9195	11.1253	12.2783	13.5703
COX4I1	cytochrome c oxidase subunit 4I1 [Source:VGNC Symbol;Acc:VGNC:99503]	protein_coding	-0.198351	0.0655383	0.107593	0.201405	0.0968926	0.20928	0.399756	0.00465331	0.0246567	9.72411	9.52896	9.64076	9.52921	9.40606	9.37528	9.99064	9.69706
COX4I2	cytochrome c oxidase subunit 4I2 [Source:VGNC Symbol;Acc:VGNC:107782]	protein_coding	3.29546	7.95897e-06	7.73004e-05	1.90882	0.00136087	0.00925278	-1.38664	0.00886801	0.0385073	2.52397	2.11443	2.06643	5.37158	5.28577	6.53389	4.46557	3.56341
COX5A	cytochrome c oxidase subunit 5A [Source:VGNC Symbol;Acc:VGNC:84327]	protein_coding	-0.0497759	0.65052	0.722144	0.363403	0.0132343	0.0497813	0.413179	0.00685749	0.0319702	7.8696	7.5975	7.82327	7.76229	7.65878	7.72283	8.34632	7.88711
COX5B	cytochrome c oxidase subunit 5B [Source:HGNC Symbol;Acc:HGNC:2269]	protein_coding	-0.632034	0.000393158	0.00150374	-0.0622703	0.663157	0.778074	0.569764	0.00217356	0.014625	9.15314	8.83528	9.12154	8.6125	8.40561	8.22397	9.2221	8.77308
COX7C	cytochrome c oxidase subunit 7C [Source:VGNC Symbol;Acc:VGNC:110473]	protein_coding	-0.19359	0.0668287	0.109393	0.184002	0.118737	0.242067	0.377592	0.00582359	0.0287543	9.27797	9.33287	9.47262	9.12075	9.24836	9.14584	9.54515	9.52107
COX8A	cytochrome c oxidase subunit 8A [Source:VGNC Symbol;Acc:VGNC:107440]	protein_coding	0.432823	0.00627075	0.0148045	0.710844	0.000530003	0.00460139	0.278021	0.0809146	0.178213	7.31652	6.77429	7.01021	7.78235	7.2656	7.35244	8.09179	7.44346
CPA2	carboxypeptidase A2 [Source:VGNC Symbol;Acc:VGNC:108393]	protein_coding	-1.94988	0.000130018	0.000624606	-1.1551	0.0524962	0.134999	0.794782	0.13123	0.250973	1.0703	1.73648	2.65934	-0.343595	-0.254262	0.310524	0.460927	-0.0195075
CPB1	carboxypeptidase B1 [Source:VGNC Symbol;Acc:VGNC:110372]	protein_coding	-4.64625	2.5508e-06	3.53351e-05	-2.52735	0.00142026	0.00952672	2.11891	0.00419882	0.0230784	2.96326	3.59039	4.28139	-1.30208	-0.428283	-1.35458	0.84738	0.652852
CPD	carboxypeptidase D [Source:VGNC Symbol;Acc:VGNC:99139]	protein_coding	-0.438712	0.0131214	0.0276727	-0.171976	0.331201	0.493549	0.266736	0.144395	0.268804	5.85479	6.17223	5.65293	5.39217	5.81388	5.0041	5.47581	6.21618
CPE	carboxypeptidase E [Source:VGNC Symbol;Acc:VGNC:71459]	protein_coding	1.21218	6.4798e-05	0.000361053	0.468067	0.0463448	0.123243	-0.74411	0.00513076	0.026486	7.53498	7.36198	8.24968	8.9439	9.03438	8.8394	8.12002	8.10533
CPEB4	cytoplasmic polyadenylation element binding protein 4 [Source:VGNC Symbol;Acc:VGNC:71450]	protein_coding	-0.931999	0.00389204	0.00985053	0.453458	0.121073	0.245324	1.38546	0.000628119	0.00621694	5.22283	5.39046	4.24136	4.09135	4.42067	3.61807	5.1201	6.23874
CPED1	cadherin like and PC-esterase domain containing 1 [Source:VGNC Symbol;Acc:VGNC:71585]	protein_coding	5.19158	3.87884e-05	0.000244735	2.07208	0.0182833	0.0628329	-3.1195	0.00247602	0.0159801	1.5778	0.647619	-1.11143	6.28494	5.78592	5.41154	4.32808	1.29327
CPLANE1	ciliosis and planar polarity effector complex subunit 1 [Source:VGNC Symbol;Acc:VGNC:71578]	protein_coding	0.62798	0.00239219	0.00655752	-0.131361	0.525242	0.670172	-0.759341	0.00278366	0.0174531	4.9221	4.88686	4.5778	5.44098	5.47483	5.47718	4.34319	5.19828
CPLX1	complexin 1 [Source:VGNC Symbol;Acc:VGNC:71460]	protein_coding	-1.75655	1.12685e-05	9.83225e-05	-1.00227	0.0103903	0.0415549	0.754279	0.0299782	0.089603	2.1271	1.81727	2.12628	0.53295	0.0850334	-0.0632251	1.15188	0.781318
CPM	carboxypeptidase M [Source:VGNC Symbol;Acc:VGNC:71461]	protein_coding	-3.41134	2.2257e-06	3.2065e-05	0.742179	0.00983582	0.0399265	4.15352	1.80759e-07	2.41149e-05	3.14569	3.0027	2.88399	-0.383034	0.286284	-1.35458	3.40223	4.30225
CPNE3	copine 3 [Source:VGNC Symbol;Acc:VGNC:71465]	protein_coding	0.577541	0.00321957	0.00838925	0.354098	0.066592	0.159777	-0.223443	0.224618	0.366847	5.96624	5.74455	5.2236	6.63297	6.3123	5.65788	6.20312	6.15821
CPNE4	copine 4 [Source:VGNC Symbol;Acc:VGNC:71466]	protein_coding	-1.96211	0.00571292	0.0136617	-1.338	0.10211	0.217149	0.624105	0.392542	0.539106	4.11859	2.11443	2.73817	1.31512	1.22094	-0.568996	2.08078	1.53112
CPNE5	copine 5 [Source:VGNC Symbol;Acc:VGNC:71467]	protein_coding	1.11877	5.38353e-05	0.000313158	-0.5243	0.100996	0.215598	-1.64307	0.000100906	0.00167522	2.26634	2.20128	2.00399	3.1617	3.47194	3.24004	1.75905	1.60243
CPNE8	copine 8 [Source:VGNC Symbol;Acc:VGNC:104704]	protein_coding	3.16648	3.27425e-05	0.000214631	2.5435	0.000352287	0.00343182	-0.622977	0.236527	0.380329	0.629082	-0.720239	0.229568	3.47739	2.76737	1.92124	2.61659	2.30453
CPOX	coproporphyrinogen oxidase [Source:VGNC Symbol;Acc:VGNC:110371]	protein_coding	0.609771	0.00027807	0.00113989	0.433275	0.013022	0.0491967	-0.176496	0.232314	0.375912	3.74872	3.93981	3.74566	4.36123	4.53377	4.39593	4.10698	4.46414
CPPED1	calcineurin like phosphoesterase domain containing 1 [Source:VGNC Symbol;Acc:VGNC:104691]	protein_coding	-0.185274	0.24944	0.330087	0.586208	0.0124019	0.0475328	0.771482	0.00202781	0.0140602	2.92172	3.33452	3.01641	2.8278	2.9622	3.40332	3.49982	3.89695
CPQ	carboxypeptidase Q [Source:VGNC Symbol;Acc:VGNC:71426]	protein_coding	0.948382	1.49569e-05	0.000120346	0.456573	0.00962584	0.0393098	-0.491809	0.00615502	0.0298563	5.50359	5.06285	5.29052	6.41099	6.13068	6.1002	6.04582	5.43153
CPT1B	carnitine palmitoyltransferase 1B [Source:VGNC Symbol;Acc:VGNC:71476]	protein_coding	-1.3343	9.82834e-05	0.000498959	0.0385484	0.893672	0.936503	1.37285	0.000480821	0.0050934	3.59867	3.81946	5.07206	2.32076	2.66273	3.80496	3.7241	3.86831
CPVL	carboxypeptidase vitellogenic like [Source:VGNC Symbol;Acc:VGNC:71406]	protein_coding	-4.88984	3.36937e-10	3.51853e-07	-1.98491	2.04502e-06	0.000115789	2.90493	1.01906e-07	1.78556e-05	6.84236	6.99958	6.99825	1.64422	2.34874	3.32399	4.95293	4.81874
CPZ	carboxypeptidase Z [Source:VGNC Symbol;Acc:VGNC:71478]	protein_coding	3.31857	4.64322e-06	5.30766e-05	3.14321	1.45533e-05	0.000393943	-0.175357	0.681228	0.782911	-1.60239	-1.56357	-1.11143	1.52144	1.65839	1.55502	1.51412	1.10968
CR2	complement C3d receptor 2 [Source:VGNC Symbol;Acc:VGNC:71479]	protein_coding	-4.87288	4.35484e-07	1.0964e-05	-3.03027	0.000602395	0.00507185	1.84262	0.00914948	0.0393212	4.63139	3.918	4.59908	-0.645409	-0.428283	1.80919	2.00682	0.180142
CRABP1	cellular retinoic acid binding protein 1 [Source:VGNC Symbol;Acc:VGNC:71480]	protein_coding	5.43072	0.00470785	0.011561	3.46906	0.036686	0.103836	-1.96166	0.207025	0.346315	2.03271	1.0731	-0.00712718	7.56545	6.71425	5.29157	6.63	2.97611
CRABP2	cellular retinoic acid binding protein 2 [Source:VGNC Symbol;Acc:VGNC:71481]	protein_coding	2.90145	5.66622e-09	9.35203e-07	3.06687	8.06582e-09	6.13416e-06	0.165423	0.379071	0.526404	4.43504	4.18784	5.117	7.32372	7.2977	7.53525	7.73607	7.17769
CRACD	capping protein inhibiting regulator of actin dynamics [Source:VGNC Symbol;Acc:VGNC:73935]	protein_coding	-2.9747	8.2127e-08	3.90058e-06	-1.25244	0.00117222	0.00827834	1.72226	7.9396e-05	0.00139871	4.51053	4.33229	4.5778	1.17278	1.68713	2.72636	2.80293	3.54543
CRACR2B	calcium release activated channel regulator 2B [Source:VGNC Symbol;Acc:VGNC:71602]	protein_coding	0.119196	0.875468	0.904848	2.83326	0.00804559	0.0344743	2.71406	0.010301	0.0426856	-2.19316	-1.93486	0.769534	-2.08605	-1.74394	2.21307	-0.0685112	0.899273
CRADD	CASP2 and RIPK1 domain containing adaptor with death domain [Source:VGNC Symbol;Acc:VGNC:71482]	protein_coding	-0.527327	0.00527097	0.0127411	0.362822	0.0747666	0.173328	0.890149	0.000549439	0.0056361	3.51036	3.62671	3.51883	2.97154	3.29654	2.29855	3.90803	4.01925
CREB3L1	cAMP responsive element binding protein 3 like 1 [Source:VGNC Symbol;Acc:VGNC:71438]	protein_coding	2.55529	5.47091e-05	0.000316961	0.954009	0.044777	0.12041	-1.60129	0.0036186	0.0208795	4.38625	4.14779	4.69113	6.60899	6.71032	7.57005	5.96024	4.2477
CREB3L2	cAMP responsive element binding protein 3 like 2 [Source:VGNC Symbol;Acc:VGNC:71497]	protein_coding	0.294274	0.0211177	0.0413926	-0.4929	0.00377991	0.0196987	-0.787173	0.000114683	0.00183578	6.12449	5.91759	5.963	6.26873	6.15789	6.54705	5.53621	5.42663
CREB5	cAMP responsive element binding protein 5 [Source:VGNC Symbol;Acc:VGNC:81295]	protein_coding	3.27721	0.00210443	0.00589332	3.67831	0.00109765	0.00790235	0.401095	0.630229	0.743139	0.213221	0.332867	-0.643296	4.16839	2.91439	1.80919	3.73559	4.16768
CREBBP	CREB binding protein [Source:VGNC Symbol;Acc:VGNC:71487]	protein_coding	0.0370673	0.811567	0.853913	-0.608991	0.00977222	0.0397448	-0.646058	0.0059236	0.029081	5.59395	5.6127	5.32923	5.65324	5.58487	5.40192	4.5974	5.42663
CREBL2	cAMP responsive element binding protein like 2 [Source:VGNC Symbol;Acc:VGNC:71488]	protein_coding	0.545254	0.000973446	0.00315464	0.562527	0.00356047	0.0189279	0.0172733	0.907238	0.943614	3.76055	3.86197	3.47347	4.40531	4.26257	4.0951	4.37293	4.33402
CREBRF	CREB3 regulatory factor [Source:VGNC Symbol;Acc:VGNC:71506]	protein_coding	-0.61028	0.00569421	0.013622	-0.028456	0.898574	0.939457	0.581824	0.020641	0.069064	3.85183	4.37027	3.58431	3.41552	3.68285	2.45568	3.7241	4.53874
CREG1	cellular repressor of E1A stimulateds 1 [Source:VGNC Symbol;Acc:VGNC:106346]	protein_coding	-2.53892	7.40707e-06	7.4105e-05	-0.128973	0.652378	0.769956	2.40995	2.05627e-05	0.000551999	6.02626	6.04466	6.07734	2.8994	4.337	3.0559	5.59733	6.30436
CREG2	cellular repressor of E1A stimulateds 2 [Source:VGNC Symbol;Acc:VGNC:71403]	protein_coding	-2.78102	0.000426909	0.00160863	-0.188253	0.783381	0.864814	2.59277	0.00263798	0.0167585	0.280485	1.19904	2.34356	-1.96141	-1.46567	0.6071	1.00765	-0.251293
CRELD1	cysteine rich with EGF like domains 1 [Source:VGNC Symbol;Acc:VGNC:71407]	protein_coding	-1.50943	1.67218e-06	2.65738e-05	0.215952	0.225982	0.379889	1.72538	1.41808e-06	9.10236e-05	5.53319	5.34213	5.32923	3.61887	4.13538	4.20987	5.49623	5.74685
CRELD2	cysteine rich with EGF like domains 2 [Source:VGNC Symbol;Acc:VGNC:84579]	protein_coding	0.432476	0.00845275	0.0190971	0.181109	0.280944	0.440794	-0.251367	0.139904	0.262895	5.09087	5.21372	5.36072	5.42251	5.89619	5.5223	5.41635	5.31432
CREM	cAMP responsive element modulator [Source:VGNC Symbol;Acc:VGNC:71489]	protein_coding	0.43823	0.00534488	0.0129054	0.642648	0.00105387	0.00767447	0.204418	0.180359	0.314784	5.45528	5.15897	5.10961	5.87632	5.72226	5.30196	5.90786	6.01202
CRHBP	corticotropin releasing hormone binding protein [Source:VGNC Symbol;Acc:VGNC:71491]	protein_coding	-5.21494	8.45836e-06	8.05813e-05	-2.59895	0.00196491	0.0121261	2.61598	0.00201323	0.0139816	7.25305	5.43081	7.14652	1.48903	0.866213	3.0559	4.49292	2.92139
CRIM1	cysteine rich transmembrane BMP regulator 1 [Source:VGNC Symbol;Acc:VGNC:106144]	protein_coding	-0.248074	0.286937	0.369878	0.592511	0.0610738	0.150376	0.840584	0.0114106	0.0457906	1.91064	1.48277	1.72309	1.47807	1.3878	1.4089	1.96837	2.61152
CRIP1	cysteine rich protein 1 [Source:NCBI gene (formerly Entrezgene);Acc:699632]	protein_coding	-2.25352	5.16094e-05	0.000303297	2.38882	3.04029e-05	0.0006458	4.64234	2.85983e-07	3.22744e-05	5.6427	5.33666	6.95764	3.61887	3.46781	3.74531	8.13583	8.10839
CRIP2	cysteine rich protein 2 [Source:VGNC Symbol;Acc:VGNC:71493]	protein_coding	-2.39026	1.84194e-06	2.84656e-05	0.92197	0.00324759	0.0176555	3.31223	2.27393e-07	2.72998e-05	6.37874	5.97154	7.29244	4.02509	3.79602	5.05412	7.13963	7.34295
CRISPLD1	cysteine rich secretory protein LCCL domain containing 1 [Source:VGNC Symbol;Acc:VGNC:81378]	protein_coding	1.84593	0.000114241	0.000559557	1.75905	0.000381779	0.00363981	-0.0868825	0.79543	0.864503	3.26674	2.98182	2.81292	4.94665	5.153	3.89005	4.41643	5.44614
CRISPLD2	cysteine rich secretory protein LCCL domain containing 2 [Source:VGNC Symbol;Acc:VGNC:81379]	protein_coding	2.55705	5.08726e-08	2.95791e-06	1.43663	5.40533e-05	0.00093075	-1.12041	0.000345491	0.00401686	3.13664	3.34546	4.53428	5.91495	6.02489	6.20354	4.76381	4.81874
CRNKL1	crooked neck pre-mRNA splicing factor 1 [Source:VGNC Symbol;Acc:VGNC:71412]	protein_coding	-0.355276	0.0217085	0.0423177	-0.317318	0.0762431	0.175652	0.0379576	0.814106	0.878177	5.63469	5.22561	5.54195	5.32185	4.85514	5.13769	5.09801	5.16334
CROCC	ciliary rootlet coiled-coil, rootletin [Source:VGNC Symbol;Acc:VGNC:97756]	protein_coding	0.286575	0.0438281	0.076649	0.858554	0.000156817	0.00197803	0.571979	0.00278992	0.0174839	4.08136	4.17257	4.54529	4.35974	4.59192	4.56072	4.84033	5.2324
CROT	carnitine O-octanoyltransferase [Source:VGNC Symbol;Acc:VGNC:71495]	protein_coding	-0.441336	0.00423385	0.0105691	-0.0715537	0.660107	0.775337	0.369782	0.0347191	0.0990469	4.10474	4.22385	4.20018	3.73625	3.73195	3.71454	3.87723	4.36511
CRTAC1	cartilage acidic protein 1 [Source:VGNC Symbol;Acc:VGNC:71408]	protein_coding	2.3545	0.0117359	0.0251898	2.3253	0.018574	0.0636611	-0.0292007	0.972355	0.982815	-0.00971993	-0.129633	0.432848	2.75245	2.72642	-1.35458	2.8878	1.96905
CRTAP	cartilage associated protein [Source:VGNC Symbol;Acc:VGNC:71498]	protein_coding	1.648	5.72233e-07	1.28327e-05	0.838312	0.000583981	0.00495074	-0.80969	0.000765632	0.0071573	5.67274	5.44614	5.83434	7.25252	7.08875	7.52642	6.79014	5.99556
CRTC1	CREB regulated transcription coactivator 1 [Source:VGNC Symbol;Acc:VGNC:71418]	protein_coding	-0.874252	2.54391e-05	0.000178294	-0.69989	0.000946917	0.00714236	0.174363	0.262617	0.408921	5.39775	5.67688	5.91715	4.526	4.91256	4.95229	4.78055	4.96794
CRTC2	CREB regulated transcription coactivator 2 [Source:VGNC Symbol;Acc:VGNC:71597]	protein_coding	-0.437167	0.0101176	0.0222235	-0.159087	0.402412	0.563119	0.27808	0.142161	0.265792	4.43873	4.71619	5.01779	4.00423	4.2214	4.96542	4.23397	4.60968
CRTC3	CREB regulated transcription coactivator 3 [Source:VGNC Symbol;Acc:VGNC:71584]	protein_coding	-0.662817	0.000176081	0.000793836	-0.792147	0.000299348	0.00305378	-0.12933	0.383156	0.52992	5.39586	5.79629	5.39762	4.75558	5.10322	4.70859	4.56556	5.05947
CRY2	cryptochrome circadian regulator 2 [Source:VGNC Symbol;Acc:VGNC:71500]	protein_coding	-0.513652	0.00104298	0.00334156	-0.587978	0.00345155	0.0185235	-0.0743261	0.623381	0.738278	4.84087	4.73087	4.41937	4.22359	4.18409	4.20987	4.1761	4.14398
CRYAB	crystallin alpha B [Source:VGNC Symbol;Acc:VGNC:71501]	protein_coding	-1.07629	0.0385244	0.0685289	5.5197	6.33088e-08	1.63352e-05	6.59599	6.1536e-08	1.42701e-05	1.55081	1.50245	1.37394	0.445597	0.559295	-0.0632251	6.47749	7.49121
CRYGD	crystallin, gamma D [Source:NCBI gene (formerly Entrezgene);Acc:711522]	protein_coding	3.76703	0.00155028	0.00461348	4.17879	0.000920097	0.00700527	0.411762	0.664466	0.770132	-1.18446	-1.56357	-3.21072	2.27081	1.59914	-0.0632251	3.4588	0.899273
CRYGN	crystallin gamma N [Source:VGNC Symbol;Acc:VGNC:71445]	protein_coding	2.44038	0.00112423	0.00355966	3.05178	0.000553747	0.00473874	0.611395	0.345813	0.494629	-2.19316	-1.7373	1.27164	0.53295	0.734732	2.1222	0.667055	1.45611
CRYL1	crystallin lambda 1 [Source:VGNC Symbol;Acc:VGNC:71433]	protein_coding	-1.05077	0.000443661	0.0016573	0.154949	0.50949	0.657564	1.20572	0.000418538	0.00461852	6.00529	5.49484	5.49163	5.11535	4.00734	5.01677	6.09573	5.55349
CRYM	crystallin mu [Source:VGNC Symbol;Acc:VGNC:71508]	protein_coding	-4.50388	1.80569e-06	2.82095e-05	-3.22481	7.07582e-05	0.00112694	1.27908	0.0160155	0.0580535	8.18859	8.94395	8.03422	3.27055	4.31184	4.81397	5.42702	4.84102
CS	citrate synthase [Source:VGNC Symbol;Acc:VGNC:71509]	protein_coding	-0.373911	0.00300315	0.00790957	-0.0544117	0.628871	0.751793	0.3195	0.0156188	0.0572303	8.26945	8.1456	7.95392	7.81471	7.81241	7.61448	8.19374	8.04262
CSAD	cysteine sulfinic acid decarboxylase [Source:VGNC Symbol;Acc:VGNC:71439]	protein_coding	-0.827663	0.000448829	0.00167228	-0.19122	0.416746	0.576253	0.636443	0.0137239	0.0522902	3.54497	4.15091	4.24136	2.91981	3.10749	3.91733	3.49982	3.80926
CSDC2	cold shock domain containing C2 [Source:VGNC Symbol;Acc:VGNC:107783]	protein_coding	-0.636527	0.016542	0.033692	1.17422	0.000837952	0.00652938	1.81075	2.97591e-05	0.000710601	2.10871	2.73803	3.19472	1.87905	1.87372	2.37925	3.25027	4.14398
CSF1	colony stimulating factor 1 [Source:VGNC Symbol;Acc:VGNC:71513]	protein_coding	2.52346	1.23893e-07	4.94275e-06	2.43089	3.94703e-07	4.26477e-05	-0.0925671	0.675252	0.778255	1.1444	1.14997	1.16154	3.6387	3.7076	3.3642	3.57852	3.52723
CSF1R	colony stimulating factor 1 receptor [Source:VGNC Symbol;Acc:VGNC:71514]	protein_coding	-1.0969	0.0812018	0.128791	1.68476	0.0128107	0.0486427	2.78166	0.000950514	0.00830483	0.9922	0.288217	-0.643296	-0.465302	-0.428283	-1.35458	3.21785	0.781318
CSGALNACT1	chondroitin sulfate N-acetylgalactosaminyltransferase 1 [Source:VGNC Symbol;Acc:VGNC:71510]	protein_coding	2.66926	0.00460038	0.0113314	-0.0513164	0.962392	0.977636	-2.72058	0.0241372	0.0768763	0.822035	1.57858	0.769534	4.63613	3.54834	2.29855	2.86704	-0.52758
CSGALNACT2	chondroitin sulfate N-acetylgalactosaminyltransferase 2 [Source:VGNC Symbol;Acc:VGNC:71511]	protein_coding	0.904516	6.34851e-05	0.000355308	0.119869	0.52601	0.67102	-0.784647	0.00115726	0.00947286	4.12318	4.36221	3.97455	5.27748	5.03219	4.85687	4.55262	4.13198
CSNK1D	casein kinase 1 delta [Source:VGNC Symbol;Acc:VGNC:81382]	protein_coding	-0.635211	5.88303e-05	0.000335294	-0.315891	0.0164216	0.0584631	0.319321	0.0158771	0.0577778	6.66415	6.64026	6.77104	5.94113	6.09023	6.16423	6.24192	6.45402
CSNK1E	casein kinase 1, epsilon [Source:NCBI gene (formerly Entrezgene);Acc:700565]	protein_coding	-0.441135	0.00382664	0.00970772	-0.208249	0.157584	0.294984	0.232886	0.118332	0.233424	5.9903	6.38595	5.95064	5.5795	5.82362	5.62516	5.68294	6.2275
CSNK1G1	casein kinase 1 gamma 1 [Source:VGNC Symbol;Acc:VGNC:81383]	protein_coding	-0.422613	0.0122286	0.0260441	-0.422549	0.0343276	0.09899	6.40284e-05	0.999704	0.999817	5.2013	5.5467	4.88549	4.79477	4.95009	4.73949	4.5974	5.2547
CSNK1G2	casein kinase 1 gamma 2 [Source:VGNC Symbol;Acc:VGNC:103802]	protein_coding	-0.284339	0.0262001	0.0496363	-0.112253	0.393486	0.554318	0.172086	0.201869	0.339663	6.05416	6.42192	6.24532	5.70235	6.11556	6.10614	5.97243	6.24988
CSRNP2	cysteine and serine rich nuclear protein 2 [Source:VGNC Symbol;Acc:VGNC:71417]	protein_coding	-0.530395	0.00202295	0.00570138	-0.715798	0.00620504	0.0283705	-0.185404	0.354476	0.502995	3.4749	3.71369	3.80179	2.98322	3.20013	3.32399	2.92843	2.8053
CSRNP3	cysteine and serine rich nuclear protein 3 [Source:VGNC Symbol;Acc:VGNC:71608]	protein_coding	0.616367	0.00222029	0.00617775	-0.590402	0.0245313	0.0773335	-1.20677	0.000175603	0.00251032	4.31184	4.36221	3.49633	4.82212	5.01388	4.18764	3.82439	3.61605
CSRP1	cysteine and glycine rich protein 1 [Source:VGNC Symbol;Acc:VGNC:71527]	protein_coding	-0.0751431	0.61657	0.692759	0.493834	0.0130622	0.0492913	0.568977	0.00635459	0.0303444	6.58238	6.37465	7.21013	6.51086	6.4028	7.0506	7.22161	6.88956
CSRP2	cysteine and glycine rich protein 2 [Source:VGNC Symbol;Acc:VGNC:71528]	protein_coding	-0.759583	0.0114349	0.0246616	-0.375733	0.196005	0.344036	0.38385	0.191155	0.327413	7.53799	6.91538	7.01417	6.49871	6.77198	5.75181	7.31746	6.45884
CST3	cystatin C [Source:NCBI gene (formerly Entrezgene);Acc:574313]	protein_coding	0.791331	0.00626111	0.0147845	0.545038	0.060145	0.148796	-0.246293	0.359174	0.507636	9.95982	9.14366	9.78467	10.7513	10.4285	10.1507	10.8056	9.61458
CST6	cystatin E/M [Source:VGNC Symbol;Acc:VGNC:71531]	protein_coding	-3.30311	0.000831177	0.00277473	2.85099	4.78804e-05	0.000863445	6.1541	2.66649e-06	0.000139975	-0.0924082	0.90585	2.73817	-1.8467	-1.74394	-3.21072	3.31299	3.71589
CST8	cystatin 8 [Source:VGNC Symbol;Acc:VGNC:84582]	protein_coding	-4.32479	0.00265468	0.00714267	-3.1438	0.0360976	0.102618	1.18099	0.368573	0.516919	0.776162	0.575132	1.46946	-3.21072	-2.83888	0.6071	-2.22625	-3.21072
CSTA	cystatin A [Source:VGNC Symbol;Acc:VGNC:71533]	protein_coding	2.80946	0.000150068	0.000699919	0.907796	0.20905	0.35987	-1.90166	0.0136331	0.0521281	-1.86774	-1.56357	-0.643296	0.936913	1.05445	1.68769	-0.0685112	-1.97461
CSTF2	cleavage stimulation factor subunit 2 [Source:VGNC Symbol;Acc:VGNC:71536]	protein_coding	-0.570074	0.00167438	0.00491509	-0.45488	0.0451577	0.121124	0.115194	0.548703	0.677763	3.4532	3.89212	3.82003	3.0177	3.30583	3.0559	3.16782	3.31013
CSTPP1	centriolar satellite-associated tubulin polyglutamylase complex regulator 1 [Source:VGNC Symbol;Acc:VGNC:70429]	protein_coding	-0.780803	7.11706e-05	0.000390189	-0.0720749	0.632813	0.755112	0.708728	0.00059606	0.00597257	4.9585	5.13868	5.49731	4.35974	4.24334	4.73949	5.02963	4.97468
CTBP2	C-terminal binding protein 2 [Source:VGNC Symbol;Acc:VGNC:103803]	protein_coding	0.517148	0.000719207	0.00245595	0.262631	0.0604077	0.149275	-0.254517	0.0676971	0.157108	5.84511	6.23165	6.03112	6.46197	6.55088	6.68043	6.13315	6.43949
CTBS	chitobiase [Source:VGNC Symbol;Acc:VGNC:71540]	protein_coding	0.28363	0.0805464	0.127954	-0.409523	0.0978507	0.210718	-0.693153	0.00759226	0.034396	4.02363	3.88839	4.43128	4.33716	4.26018	4.45298	3.97744	3.05448
CTC1	CST telomere replication complex component 1 [Source:VGNC Symbol;Acc:VGNC:71586]	protein_coding	-0.842792	0.00183204	0.00527521	-0.0671409	0.818112	0.888338	0.775651	0.0159565	0.0579366	2.1271	2.63482	2.34356	1.29026	1.71531	2.45568	2.00682	2.57654
CTDNEP1	CTD nuclear envelope phosphatase 1 [Source:VGNC Symbol;Acc:VGNC:71440]	protein_coding	0.485751	0.000630295	0.00220492	0.310617	0.0206289	0.0685303	-0.175134	0.154793	0.281612	6.54011	6.50718	6.5969	6.91797	6.95372	7.25154	6.87573	6.75129
CTDP1	CTD phosphatase subunit 1 [Source:VGNC Symbol;Acc:VGNC:71541]	protein_coding	-0.777337	0.00090632	0.00298031	-0.353841	0.188362	0.33477	0.423496	0.0997992	0.207106	2.81233	3.34546	3.27624	2.08096	2.52624	3.0559	2.37342	3.10446
CTDSPL2	CTD small phosphatase like 2 [Source:VGNC Symbol;Acc:VGNC:71593]	protein_coding	0.374377	0.00966862	0.0213894	-0.126905	0.394941	0.555502	-0.501282	0.00505147	0.026178	5.65225	5.23593	5.42766	6.08808	5.6392	5.62516	5.45511	5.20402
CTH	cystathionine gamma-lyase [Source:VGNC Symbol;Acc:VGNC:99872]	protein_coding	-0.662995	0.0487133	0.0837798	0.755513	0.0444252	0.119704	1.41851	0.00168644	0.0123912	0.866495	1.95218	0.432848	0.635192	1.00964	-0.568996	1.88825	2.42743
CTHRC1	collagen triple helix repeat containing 1 [Source:VGNC Symbol;Acc:VGNC:71436]	protein_coding	3.82614	0.00123599	0.00384683	6.51082	3.16859e-05	0.000662385	2.68469	0.0139988	0.053118	-0.596605	-0.394923	-1.11143	3.84906	2.64086	2.21307	5.72679	6.14035
CTIF	cap binding complex dependent translation initiation factor [Source:VGNC Symbol;Acc:VGNC:110334]	protein_coding	-1.24479	2.32618e-05	0.000167098	-0.910422	0.00567509	0.0266025	0.334371	0.195213	0.331822	3.3552	3.98597	3.74566	2.23218	2.66273	2.78678	2.21821	3.41287
CTNNA1	catenin alpha 1 [Source:VGNC Symbol;Acc:VGNC:84291]	protein_coding	-0.33147	0.0104204	0.0227805	-0.232734	0.0799478	0.181764	0.0987363	0.43121	0.575535	7.58614	7.72807	7.69204	7.20759	7.47915	7.32214	7.20206	7.66884
CTNNAL1	catenin alpha like 1 [Source:VGNC Symbol;Acc:VGNC:71544]	protein_coding	-1.52914	5.33494e-06	5.86708e-05	-0.774193	0.00259745	0.0148888	0.75495	0.00325526	0.0194216	7.9916	7.74727	7.36875	6.14854	6.06171	6.4049	6.76512	7.15415
CTNND1	catenin delta 1 [Source:VGNC Symbol;Acc:VGNC:71546]	protein_coding	-0.627261	0.000196065	0.000866453	-0.28299	0.0474661	0.125218	0.34427	0.0210836	0.0701243	6.50802	6.854	6.44066	5.93663	6.11027	5.86122	6.16112	6.58302
CTNS	cystinosin, lysosomal cystine transporter [Source:VGNC Symbol;Acc:VGNC:71548]	protein_coding	-0.822622	0.00520314	0.0125983	-1.02239	0.0275423	0.084205	-0.199765	0.593871	0.715359	2.21569	1.29243	1.55905	1.0743	0.706934	0.852983	1.15188	0.180142
CTPS1	CTP synthase 1 [Source:VGNC Symbol;Acc:VGNC:71549]	protein_coding	0.394458	0.00467448	0.0114899	-0.116472	0.445462	0.602469	-0.510931	0.00442516	0.0238672	4.3318	4.49584	4.39524	4.67386	4.96777	4.73949	4.27393	4.32351
CTSA	cathepsin A [Source:VGNC Symbol;Acc:VGNC:71617]	protein_coding	0.19705	0.183551	0.256705	0.623586	0.00319595	0.0174479	0.426536	0.0243197	0.0773055	4.94819	4.65816	5.117	4.92663	4.97069	5.59169	5.60362	5.19828
CTSB	cathepsin B [Source:VGNC Symbol;Acc:VGNC:71552]	protein_coding	0.2194	0.0739392	0.119093	1.23504	1.40458e-06	9.01571e-05	1.01564	9.48081e-06	0.000318467	5.83115	5.72897	6.03893	5.88465	6.1521	6.21458	7.07097	7.00917
CTSC	cathepsin C [Source:VGNC Symbol;Acc:VGNC:71553]	protein_coding	1.31369	6.40397e-06	6.61064e-05	0.584683	0.00720228	0.0317959	-0.72901	0.00194168	0.0136056	7.05599	6.37131	6.5181	8.3627	7.77776	7.76474	7.7425	6.83509
CTSD	cathepsin D [Source:NCBI gene (formerly Entrezgene);Acc:703534]	protein_coding	-0.189454	0.12587	0.186524	0.509625	0.00263508	0.0150513	0.699079	0.000299496	0.00363261	7.44805	7.38004	7.77033	7.19572	7.38526	7.45141	8.09625	7.87277
CTSF	cathepsin F [Source:VGNC Symbol;Acc:VGNC:71555]	protein_coding	-0.368628	0.0520123	0.0884334	0.345811	0.0955771	0.206956	0.714439	0.00374786	0.0214074	6.75268	5.72269	6.42882	6.20324	5.64104	5.9231	6.97241	6.24988
CTSH	cathepsin H [Source:VGNC Symbol;Acc:VGNC:71558]	protein_coding	1.31549	0.00470447	0.0115549	2.50201	9.48798e-05	0.00139894	1.18652	0.0138271	0.0525909	1.86754	2.38211	2.39313	4.09135	2.97973	3.10419	4.78055	4.63541
CTSL	cathepsin L [Source:VGNC Symbol;Acc:VGNC:71560]	protein_coding	0.90029	0.000170569	0.000775453	0.859781	0.000601663	0.00506898	-0.0405093	0.823051	0.884955	6.4653	6.15912	5.88719	7.19969	7.26441	6.75415	7.46544	6.80707
CTSO	cathepsin O [Source:VGNC Symbol;Acc:VGNC:71561]	protein_coding	0.32347	0.0153945	0.0315981	0.0401416	0.783093	0.864723	-0.283329	0.0658608	0.153967	4.61845	4.56298	4.59908	4.81015	5.02799	4.88478	4.47246	4.81874
CTSS	cathepsin S [Source:VGNC Symbol;Acc:VGNC:71562]	protein_coding	0.818398	0.105266	0.160197	2.02089	0.00266973	0.0152157	1.20249	0.0427298	0.113754	0.280485	-0.01329	-1.11143	0.376426	1.07634	0.852983	2.40255	1.20439
CTSV	cathepsin V [Source:VGNC Symbol;Acc:VGNC:81385]	protein_coding	-3.34552	6.33286e-08	3.32437e-06	-0.0837832	0.670124	0.783272	3.26174	6.33273e-08	1.44053e-05	3.43855	3.30681	3.37822	0.0608752	0.394805	-0.568996	3.41659	3.15276
CTSZ	cathepsin Z [Source:VGNC Symbol;Acc:VGNC:71564]	protein_coding	1.23858	0.000427544	0.00161009	1.86866	4.09995e-05	0.000784158	0.630081	0.0437557	0.115688	1.18006	1.42207	0.769534	2.43289	2.6261	1.92124	3.37309	2.8053
CTTNBP2	cortactin binding protein 2 [Source:VGNC Symbol;Acc:VGNC:71409]	protein_coding	1.13333	0.00184051	0.00529488	2.45358	1.28918e-05	0.000368341	1.32026	0.00137752	0.010712	4.82124	5.08749	4.44309	6.21402	6.01996	5.4954	6.81066	7.96019
CTTNBP2NL	CTTNBP2 N-terminal like [Source:VGNC Symbol;Acc:VGNC:71557]	protein_coding	-0.688228	0.000939842	0.00307158	-0.822871	0.00104088	0.00762872	-0.134643	0.465525	0.606389	6.25355	6.04382	5.85659	5.47239	5.47586	5.01677	5.02963	5.65341
CTXN1	cortexin 1 [Source:VGNC Symbol;Acc:VGNC:71609]	protein_coding	-3.06455	9.38395e-08	4.23945e-06	-0.356569	0.145742	0.278963	2.70798	7.22302e-07	5.77075e-05	8.02293	7.85835	8.64384	4.70828	4.95453	6.18121	7.39923	7.86372
CUL1	cullin 1 [Source:VGNC Symbol;Acc:VGNC:71565]	protein_coding	-0.28515	0.019291	0.0383985	-0.192434	0.139577	0.270922	0.0927164	0.455239	0.596948	5.8603	6.02354	5.82534	5.6367	5.66562	5.53996	5.5687	5.92777
CUL2	cullin 2 [Source:VGNC Symbol;Acc:VGNC:71566]	protein_coding	0.302871	0.0212116	0.0415201	-0.257977	0.0953222	0.206508	-0.560848	0.00205801	0.0141933	5.31395	5.04115	4.91972	5.54248	5.45825	5.0785	4.97734	4.85569
CUL4A	cullin 4A [Source:VGNC Symbol;Acc:VGNC:71568]	protein_coding	-0.383709	0.00329373	0.00854642	-0.286111	0.0367206	0.103866	0.0975987	0.426158	0.570705	5.71742	5.84623	5.67815	5.36117	5.48202	5.17207	5.35806	5.6576
CUL4B	cullin 4B [Source:VGNC Symbol;Acc:VGNC:71569]	protein_coding	-1.57819	3.61489e-07	9.72422e-06	-2.03017	2.80393e-06	0.00013917	-0.451976	0.046736	0.121099	5.81281	5.32704	5.51421	3.98306	3.97274	4.02158	3.47261	3.63318
CUL5	cullin 5 [Source:VGNC Symbol;Acc:VGNC:71570]	protein_coding	-0.966919	9.21508e-06	8.57737e-05	-0.566276	0.00164956	0.0106791	0.400643	0.0135832	0.0519987	7.85139	7.69932	7.57074	6.9683	6.82184	6.37077	7.16854	7.27228
CUL7	cullin 7 [Source:VGNC Symbol;Acc:VGNC:71446]	protein_coding	-0.406117	0.0022365	0.0062135	-0.0901875	0.446263	0.602922	0.31593	0.0200022	0.0675037	6.54781	6.60144	6.73064	6.07131	6.18648	6.4616	6.51799	6.44193
CUL9	cullin 9 [Source:VGNC Symbol;Acc:VGNC:71416]	protein_coding	-1.07576	0.000518488	0.00187943	-0.452913	0.192697	0.340304	0.62285	0.0657838	0.153824	2.75436	2.77894	3.04771	1.31512	2.08283	2.6633	1.92886	2.71166
CWC22	CWC22 spliceosome associated protein homolog [Source:VGNC Symbol;Acc:VGNC:71604]	protein_coding	0.50025	0.00636983	0.0150111	0.0592669	0.744032	0.836479	-0.440983	0.0293283	0.0881648	5.59064	4.85277	4.95316	6.01411	5.45512	5.34278	5.52962	4.98805
CXADR	CXADR Ig-like cell adhesion molecule [Source:VGNC Symbol;Acc:VGNC:81299]	protein_coding	-4.60852	1.89141e-07	6.33696e-06	0.00723337	0.975476	0.986619	4.61575	8.76546e-08	1.65741e-05	5.17944	4.40205	4.56705	0.399853	0.0411808	0.6071	4.62238	4.9199
CXCL12	C-X-C motif chemokine ligand 12 [Source:VGNC Symbol;Acc:VGNC:82075]	protein_coding	2.2441	6.48698e-05	0.000361298	-0.34167	0.536111	0.679427	-2.58577	0.00055449	0.00567892	3.71265	3.12199	3.19472	5.89757	5.05028	6.22007	4.20945	1.37699
CXCL14	C-X-C motif chemokine ligand 14 [Source:VGNC Symbol;Acc:VGNC:71394]	protein_coding	-3.87629	1.13266e-05	9.86301e-05	3.07611	1.82538e-07	2.72044e-05	6.95239	1.9423e-08	7.19539e-06	3.25006	2.36071	2.57594	-1.09143	-0.428283	-1.35458	6.08004	5.47967
CXCR2	C-X-C motif chemokine receptor 2 [Source:VGNC Symbol;Acc:VGNC:84225]	protein_coding	-3.18879	5.64753e-06	6.09327e-05	-3.02506	0.00109437	0.00788312	0.163725	0.793078	0.863296	2.03271	2.08862	1.46946	-1.30208	-0.855677	-0.0632251	-0.651726	-1.31881
CXCR4	C-X-C motif chemokine receptor 4 [Source:VGNC Symbol;Acc:VGNC:71572]	protein_coding	-2.87468	1.2782e-05	0.00010658	-1.13351	0.0250111	0.0784077	1.74117	0.00215841	0.0145744	3.93769	5.28788	5.17483	1.30274	2.34874	2.84477	3.34335	3.59872
CXHXorf38	chromosome X CXorf38 homolog [Source:VGNC Symbol;Acc:VGNC:71600]	protein_coding	0.448718	0.00172219	0.00502247	0.091244	0.514261	0.661366	-0.357474	0.0209428	0.0698236	4.56887	4.6316	4.43128	5.01462	5.0736	4.88478	4.78609	4.55681
CXXC1	CXXC finger protein 1 [Source:VGNC Symbol;Acc:VGNC:71517]	protein_coding	-0.441351	0.0095215	0.0211108	0.0200879	0.906799	0.943605	0.461439	0.0186221	0.0642658	4.86024	5.35166	5.40971	4.51128	4.73642	5.32251	5.02495	5.21544
CXXC5	CXXC finger protein 5 [Source:VGNC Symbol;Acc:VGNC:71594]	protein_coding	-1.13757	0.000168525	0.000767776	1.2745	0.000138784	0.00182874	2.41207	7.71779e-07	6.00172e-05	6.75859	6.86307	6.3177	5.47515	5.54127	5.64162	7.54108	8.40861
CYB561	cytochrome b561 [Source:VGNC Symbol;Acc:VGNC:71574]	protein_coding	-2.60705	0.000101582	0.000511895	1.68242	0.000367847	0.00352774	4.28947	9.00451e-07	6.67157e-05	0.406278	0.875988	0.769534	-1.54884	-1.12867	-3.21072	1.84645	2.92139
CYB561A3	cytochrome b561 family member A3 [Source:VGNC Symbol;Acc:VGNC:71458]	protein_coding	-1.00112	0.000227696	0.000975645	-0.0291547	0.905728	0.94306	0.971968	0.0017031	0.0124408	3.00363	3.52935	3.64695	2.00661	2.71251	2.59736	3.18469	3.33127
CYB5A	cytochrome b5 type A [Source:VGNC Symbol;Acc:VGNC:103805]	protein_coding	0.493655	0.00227786	0.00630815	1.57495	3.62334e-07	4.1346e-05	1.08129	1.30008e-05	0.000403274	6.06015	5.55261	5.74648	6.37746	6.32321	6.07619	7.51046	7.27091
CYB5B	cytochrome b5 type B [Source:VGNC Symbol;Acc:VGNC:96713]	protein_coding	0.302242	0.0134487	0.028239	0.187373	0.144093	0.276623	-0.11487	0.351959	0.500439	5.42216	5.5702	5.35448	5.83126	5.8365	5.51339	5.69476	5.68249
CYB5D1	cytochrome b5 domain containing 1 [Source:NCBI gene (formerly Entrezgene);Acc:716429]	protein_coding	-1.19591	0.0188641	0.0376817	-0.23449	0.650622	0.768933	0.961423	0.0830381	0.181563	1.21487	0.716638	-0.643296	-0.267811	0.286284	-3.21072	0.460927	1.00831
CYB5D2	cytochrome b5 domain containing 2 [Source:VGNC Symbol;Acc:VGNC:99141]	protein_coding	-0.471014	0.00500361	0.012172	-0.569296	0.0192022	0.0651769	-0.0982816	0.614729	0.73185	3.85183	3.97897	4.47797	3.48562	3.43853	4.16505	3.32825	3.35211
CYB5R1	cytochrome b5 reductase 1 [Source:VGNC Symbol;Acc:VGNC:71398]	protein_coding	-0.187814	0.228441	0.30729	1.08568	6.06024e-05	0.00101784	1.27349	1.71529e-05	0.000486661	4.3709	4.05089	4.63042	4.04008	4.13538	4.14211	5.55903	5.07209
CYB5R2	cytochrome b5 reductase 2 [Source:VGNC Symbol;Acc:VGNC:71519]	protein_coding	2.01654	0.000177906	0.000800554	1.35902	0.0131393	0.0494671	-0.657515	0.161907	0.290768	-1.18446	-0.720239	-0.00712718	1.15912	1.09791	1.063	0.667055	-0.0195075
CYB5RL	cytochrome b5 reductase like [Source:HGNC Symbol;Acc:HGNC:32220]	protein_coding	-0.496299	0.0377908	0.0673997	0.619388	0.0374515	0.10552	1.11569	0.00127019	0.0101101	1.40772	1.86365	1.55905	0.95284	1.35235	1.4089	1.84645	2.67905
CYBA	cytochrome b-245 alpha chain [Source:VGNC Symbol;Acc:VGNC:71575]	protein_coding	0.354176	0.00761845	0.017474	1.07949	4.46052e-06	0.000181871	0.725319	0.00013962	0.00212919	7.64036	7.20944	7.47759	7.90267	7.74951	7.74203	8.5423	8.50944
CYBC1	cytochrome b-245 chaperone 1 [Source:VGNC Symbol;Acc:VGNC:71601]	protein_coding	-0.586	0.000883759	0.00292019	-0.336448	0.0471078	0.12448	0.249552	0.121312	0.23753	5.98904	5.6941	5.9129	5.24147	5.38339	5.10247	5.72391	5.31432
CYBRD1	cytochrome b reductase 1 [Source:VGNC Symbol;Acc:VGNC:104520]	protein_coding	3.90375	1.06841e-09	5.32807e-07	3.01945	2.23329e-08	1.03417e-05	-0.884307	0.00127578	0.0101359	1.63032	2.08862	1.93872	5.75383	5.87292	5.61687	4.95784	4.8262
CYCS		protein_coding	0.205954	0.0905324	0.141325	0.522555	0.00179759	0.0113584	0.316601	0.0300007	0.0896288	6.35845	6.66011	6.88803	6.72482	6.83072	6.95181	7.06756	7.10743
CYFIP2	cytoplasmic FMR1 interacting protein 2 [Source:VGNC Symbol;Acc:VGNC:71400]	protein_coding	-2.21179	8.36198e-06	7.99118e-05	0.358517	0.188376	0.33477	2.57031	3.71332e-06	0.000168937	4.24184	5.14964	4.02259	2.10966	2.75385	2.37925	4.40927	5.65341
CYGB	cytoglobin [Source:VGNC Symbol;Acc:VGNC:71421]	protein_coding	4.89711	0.000254667	0.00106127	2.61747	0.0150256	0.0545412	-2.27965	0.0297826	0.0891005	1.28206	0.991897	1.72309	6.17721	6.07468	6.30515	5.38019	1.85688
CYHR1	cysteine and histidine rich 1 [Source:VGNC Symbol;Acc:VGNC:71431]	protein_coding	-0.344458	0.00871227	0.0195879	-0.0946174	0.450913	0.607117	0.24984	0.0664735	0.155073	6.72729	6.50597	6.73786	6.36189	6.36272	6.15279	6.67696	6.4492
CYLD	CYLD lysine 63 deubiquitinase [Source:VGNC Symbol;Acc:VGNC:71581]	protein_coding	-0.594751	0.000734215	0.00249602	-0.248129	0.159288	0.297512	0.346622	0.0512373	0.129325	4.29973	4.48599	4.22776	3.89512	3.72503	3.47851	4.02505	4.30225
CYP19A1	cytochrome P450 family 19 subfamily A member 1 [Source:VGNC Symbol;Acc:VGNC:103619]	protein_coding	-5.72591	3.05001e-06	3.97851e-05	-4.3623	0.000466544	0.00420334	1.36361	0.119804	0.235539	4.33576	3.52935	3.27624	-1.74043	-1.34438	-1.35458	0.460927	-1.31881
CYP1B1	cytochrome P450 family 1 subfamily B member 1 [Source:VGNC Symbol;Acc:VGNC:103594]	protein_coding	4.52272	0.00026135	0.00108506	2.19737	0.0194642	0.0658077	-2.32536	0.0162581	0.0586541	3.43855	4.53697	5.01779	8.80088	9.10763	8.30497	7.42253	5.28752
CYP27A1	cytochrome P450 family 27 subfamily A member 1 [Source:VGNC Symbol;Acc:VGNC:103624]	protein_coding	-2.87876	3.11728e-08	2.33634e-06	-1.09664	0.000363848	0.00351015	1.78211	7.77171e-06	0.000279136	6.06015	5.78428	6.3177	3.05137	3.41295	2.45568	4.9281	4.89881
CYP2J2	cytochrome P450 family 2 subfamily J member 2 [Source:VGNC Symbol;Acc:VGNC:99873]	protein_coding	1.90911	0.000798167	0.00268179	1.82208	0.00382944	0.019869	-0.0870289	0.859621	0.91195	-0.373388	-1.14094	0.229568	1.04488	1.3878	0.6071	1.283	0.652852
CYP2S1	cytochrome P450 family 2 subfamily S member 1 [Source:VGNC Symbol;Acc:VGNC:103641]	protein_coding	1.20473	0.152244	0.219041	3.24222	0.00288533	0.0161464	2.03749	0.0381579	0.105469	-1.60239	-0.01329	-3.21072	-1.37974	0.963399	-0.0632251	1.08157	2.17018
CYP2U1	cytochrome P450 family 2 subfamily U member 1 [Source:VGNC Symbol;Acc:VGNC:103642]	protein_coding	-1.54385	3.22172e-06	4.14625e-05	-1.49891	0.000392112	0.00371375	0.0449421	0.867595	0.917257	3.96861	3.42495	3.78332	2.32689	1.93491	2.37925	2.18506	2.21637
CYP39A1	cytochrome P450 family 39 subfamily A member 1 [Source:VGNC Symbol;Acc:VGNC:103626]	protein_coding	-0.734434	0.000152555	0.000708716	-0.0709255	0.665371	0.779825	0.663508	0.00153672	0.0115441	4.07663	4.428	3.97455	3.35088	3.68285	3.28262	4.05288	4.30225
CYP4F8	cytochrome P450 family 4 subfamily F member 8 [Source:VGNC Symbol;Acc:VGNC:103611]	protein_coding	4.30624	0.000963367	0.00313002	2.60258	0.0277152	0.0845343	-1.70367	0.126595	0.2451	-2.61403	-1.02372	-1.80882	2.43856	2.71948	0.852983	1.71328	-0.52758
CYP4X1	cytochrome P450 family 4 subfamily X member 1 [Source:VGNC Symbol;Acc:VGNC:103614]	protein_coding	-1.9892	0.0163593	0.0333828	0.370594	0.552167	0.692197	2.3598	0.00736447	0.033658	1.37731	1.71977	2.91825	0.328397	0.168932	-3.21072	1.51412	2.92139
CYRIA	CYFIP related Rac1 interactor A [Source:VGNC Symbol;Acc:VGNC:72349]	protein_coding	0.86947	0.0223708	0.0433507	0.15065	0.756139	0.84586	-0.71882	0.134635	0.256115	0.0684848	0.991897	-0.00712718	1.18632	1.59914	1.063	1.00765	0.180142
CYRIB	CYFIP related Rac1 interactor B [Source:VGNC Symbol;Acc:VGNC:72345]	protein_coding	-1.49222	4.60033e-07	1.12756e-05	-0.312079	0.0594895	0.147636	1.18014	1.23661e-05	0.000389173	6.37393	6.32716	6.23516	4.64719	4.97798	4.93904	5.74965	6.28823
CYSTM1	cysteine rich transmembrane module containing 1 [Source:VGNC Symbol;Acc:VGNC:110472]	protein_coding	-2.57162	0.000106873	0.000532356	1.83488	0.000143476	0.00186232	4.4065	1.01655e-06	7.2025e-05	4.00883	3.75529	5.13168	1.57387	1.52147	1.063	5.55579	6.20763
CYTB	cytochrome b [Source:NCBI gene (formerly Entrezgene);Acc:2846625]	protein_coding	-1.0413	0.00176416	0.00511382	-0.77487	0.0247064	0.0777153	0.266431	0.369098	0.517207	6.76227	5.4973	6.14762	5.16747	4.7484	5.68988	5.45858	5.13356
CYTH2	cytohesin 2 [Source:VGNC Symbol;Acc:VGNC:97757]	protein_coding	0.580038	0.000446091	0.00166446	0.21779	0.122413	0.247266	-0.362248	0.019042	0.0650762	6.68989	6.548	6.60481	7.20842	7.20696	7.16314	7.08339	6.58302
CYTH3	cytohesin 3 [Source:VGNC Symbol;Acc:VGNC:71829]	protein_coding	0.802617	0.000341367	0.00134575	0.0316954	0.888672	0.933238	-0.770922	0.00390029	0.0220066	3.66938	3.67086	3.85583	4.39951	4.35053	5.23848	3.68906	3.58117
D2HGDH	D-2-hydroxyglutarate dehydrogenase [Source:VGNC Symbol;Acc:VGNC:71773]	protein_coding	-0.443567	0.00161197	0.00476534	-0.23416	0.0808954	0.183308	0.209407	0.112458	0.225647	6.08506	6.22649	6.2918	5.5286	5.83249	5.98887	5.85088	5.98559
DAAM2	dishevelled associated activator of morphosis 2 [Source:VGNC Symbol;Acc:VGNC:71658]	protein_coding	1.14246	3.1288e-05	0.000207509	0.481077	0.0391906	0.10895	-0.661385	0.00720598	0.0331322	3.6183	3.98597	3.1377	4.79918	5.1257	4.14211	4.02505	4.58349
DAB1	DAB adaptor protein 1 [Source:VGNC Symbol;Acc:VGNC:71723]	protein_coding	-4.10391	2.97459e-06	3.90531e-05	-1.84996	0.00466716	0.0231148	2.25395	0.00129217	0.0102347	3.1901	2.60782	2.91825	-1.46181	-0.367913	-0.568996	1.34434	0.652852
DAB2	DAB adaptor protein 2 [Source:VGNC Symbol;Acc:VGNC:71724]	protein_coding	0.612972	0.00911574	0.0203608	0.863764	0.0025414	0.0146583	0.250793	0.27221	0.418328	6.01272	5.00539	5.40368	6.16786	5.79832	6.42405	6.40376	6.21334
DAB2IP	DAB2 interacting protein [Source:VGNC Symbol;Acc:VGNC:71642]	protein_coding	0.480895	0.0455592	0.0791321	-0.493066	0.177182	0.32098	-0.973961	0.0109771	0.0445616	2.29915	1.73648	1.37394	2.43289	2.47772	1.55502	1.40318	1.67037
DACH2	dachshund family transcription factor 2 [Source:VGNC Symbol;Acc:VGNC:71635]	protein_coding	1.44528	0.000305202	0.00122858	0.992757	0.0129998	0.0491557	-0.452519	0.190814	0.326872	1.0703	1.17471	-0.290427	2.54746	2.22681	1.68769	2.00682	1.96905
DACT1	dishevelled binding antagonist of beta catenin 1 [Source:VGNC Symbol;Acc:VGNC:71650]	protein_coding	-0.387346	0.0261234	0.0495199	-1.92543	4.32356e-05	0.000810104	-1.53809	0.000122773	0.00192255	4.48223	5.00539	4.80538	4.48277	4.3706	4.0465	2.8878	2.8053
DACT2	dishevelled binding antagonist of beta catenin 2 [Source:VGNC Symbol;Acc:VGNC:71688]	protein_coding	-1.32384	0.0282746	0.0528536	3.81615	1.00482e-05	0.000312435	5.14	2.75122e-06	0.000143262	1.18006	0.963781	1.16154	-0.907652	0.462868	1.24629	4.15913	5.37666
DACT3	dishevelled binding antagonist of beta catenin 3 [Source:HGNC Symbol;Acc:HGNC:30745]	protein_coding	3.47375	1.89554e-05	0.000143277	1.73135	0.00752372	0.0328239	-1.7424	0.00682331	0.0318815	1.43749	1.55992	1.79861	4.87114	5.17979	5.06636	4.14196	2.12246
DAG1	dystroglycan 1 [Source:VGNC Symbol;Acc:VGNC:71728]	protein_coding	-0.985493	1.04427e-05	9.35081e-05	-0.235936	0.116306	0.238535	0.749557	0.000295509	0.0036011	6.54525	6.67969	6.68908	5.55036	5.80407	5.54871	6.11126	6.70951
DAGLA	diacylglycerol lipase alpha [Source:VGNC Symbol;Acc:VGNC:107444]	protein_coding	1.16604	0.000189639	0.00084302	1.16985	0.00105928	0.00769622	0.00380723	0.988132	0.993496	0.909625	1.46282	1.27164	2.25162	2.39303	2.78678	2.18506	2.46618
DALRD3	DALR anticodon binding domain containing 3 [Source:VGNC Symbol;Acc:VGNC:71707]	protein_coding	-0.220753	0.0663475	0.108701	0.628589	0.000443113	0.00402904	0.849342	4.15767e-05	0.000891048	4.94301	5.03946	5.27738	4.76689	4.76028	5.18335	5.5687	5.69478
DAND5	DAN domain BMP antagonist family member 5 [Source:HGNC Symbol;Acc:HGNC:26780]	protein_coding	-3.46457	6.26566e-05	0.000352618	-0.138464	0.774132	0.858705	3.3261	9.60806e-05	0.00162423	1.5778	0.782504	-0.00712718	-2.08605	-1.59811	-3.21072	0.460927	1.45611
DAP	death associated protein [Source:VGNC Symbol;Acc:VGNC:71730]	protein_coding	0.524189	0.000361737	0.00140934	0.27064	0.0374201	0.105476	-0.253549	0.0497872	0.126675	7.58946	7.5124	7.75501	8.15541	8.14318	8.13381	7.99827	7.73875
DAPK1	death associated protein kinase 1 [Source:VGNC Symbol;Acc:VGNC:71732]	protein_coding	1.22783	2.42392e-05	0.000171835	1.26099	5.73002e-05	0.000972453	0.03316	0.865673	0.916046	4.04796	4.7183	4.03825	5.62866	5.52643	5.47718	5.3506	5.91733
DAPL1	death associated protein like 1 [Source:HGNC Symbol;Acc:HGNC:21490]	protein_coding	-2.85355	0.000153265	0.00071077	2.31313	8.32144e-05	0.00127687	5.16668	5.7831e-07	5.01443e-05	0.142667	0.682541	0.769534	-2.37317	-1.90619	-0.568996	2.75855	2.46618
DARS1	aspartyl-tRNA synthetase 1 [Source:VGNC Symbol;Acc:VGNC:84226]	protein_coding	0.272996	0.024468	0.0468337	0.192418	0.131875	0.260675	-0.0805785	0.510353	0.646025	6.55037	6.73272	6.47271	6.96339	6.88716	6.71582	6.69473	6.95402
DAXX	death domain associated protein [Source:VGNC Symbol;Acc:VGNC:71737]	protein_coding	-0.32554	0.0207316	0.0408085	-0.146562	0.319418	0.482026	0.178977	0.226603	0.369113	5.75781	5.78629	5.67815	5.41534	5.35008	5.59169	5.39114	5.81972
DAZAP1	DAZ associated protein 1 [Source:VGNC Symbol;Acc:VGNC:71738]	protein_coding	-0.345072	0.00516325	0.0125181	-0.125114	0.285055	0.445037	0.219958	0.0762068	0.171056	9.46601	9.51797	9.25026	9.13592	9.08343	8.97541	9.40508	9.24774
DAZAP2	DAZ associated protein 2 [Source:VGNC Symbol;Acc:VGNC:99922]	protein_coding	-0.410564	0.00660869	0.0154728	0.368481	0.0215091	0.0704324	0.779045	0.000198961	0.00271836	5.90495	5.9969	6.33999	5.64714	5.61883	5.68194	6.21549	6.56081
DBF4	DBF4 zinc finger [Source:VGNC Symbol;Acc:VGNC:71645]	protein_coding	1.08906	3.348e-06	4.22689e-05	0.239361	0.155603	0.292551	-0.849699	0.000201577	0.00274609	4.11399	4.28478	4.12882	5.17598	5.32744	5.40192	4.53299	4.26977
DBI	diazepam binding inhibitor, acyl-CoA binding protein [Source:VGNC Symbol;Acc:VGNC:71741]	protein_coding	0.516135	0.00244931	0.00669175	1.35173	3.19731e-06	0.000151189	0.835595	0.000202258	0.00274609	7.33394	7.06762	7.00623	7.97513	7.73753	7.24348	8.64071	8.51754
DBN1	drebrin 1 [Source:VGNC Symbol;Acc:VGNC:71742]	protein_coding	-0.638224	0.000649905	0.00225916	-0.529764	0.00514129	0.0248173	0.10846	0.485515	0.624151	8.31177	8.32967	8.4474	7.36541	7.69373	8.11331	7.69472	7.81296
DBNDD2	dysbindin domain containing 2 [Source:VGNC Symbol;Acc:VGNC:82133]	protein_coding	0.508437	0.00309134	0.00809743	1.79785	2.12605e-07	2.93584e-05	1.28942	5.38059e-06	0.000216661	2.92172	3.21438	3.35339	3.57581	3.70057	3.58443	4.90283	4.89171
DBP	D-box binding PAR bZIP transcription factor [Source:VGNC Symbol;Acc:VGNC:71743]	protein_coding	-1.26213	0.000587023	0.00207563	-0.505923	0.22728	0.381223	0.756204	0.0649433	0.152546	3.37841	3.10278	4.90271	2.17222	2.09361	3.19616	2.78092	2.74356
DBR1	debranching RNA lariats 1 [Source:VGNC Symbol;Acc:VGNC:71626]	protein_coding	0.82686	0.000401755	0.00152986	0.432845	0.0685546	0.16308	-0.394016	0.080646	0.177803	2.92172	3.39894	2.91825	4.0586	3.96689	3.58443	3.37309	3.89695
DCAF1	DDB1 and CUL4 associated factor 1 [Source:VGNC Symbol;Acc:VGNC:71819]	protein_coding	-0.439095	0.00558492	0.0133852	-0.438558	0.0308005	0.0913866	0.000536262	0.997471	0.998549	4.23338	4.22681	4.11411	3.77484	3.85736	3.4414	3.5657	4.09537
DCAF11	DDB1 and CUL4 associated factor 11 [Source:VGNC Symbol;Acc:VGNC:84330]	protein_coding	-0.904354	6.95383e-05	0.000382697	0.133526	0.427796	0.585785	1.03788	7.48873e-05	0.00134027	5.25872	5.09722	5.05676	4.10031	4.30026	4.57792	5.05737	5.51243
DCAF12	DDB1 and CUL4 associated factor 12 [Source:VGNC Symbol;Acc:VGNC:71678]	protein_coding	-0.681743	0.0004903	0.00179228	-0.28859	0.107752	0.226255	0.393153	0.0343907	0.0983181	5.1415	5.53242	4.77765	4.45088	4.7139	4.33654	4.79161	5.22677
DCAF16	DDB1 and CUL4 associated factor 16 [Source:VGNC Symbol;Acc:VGNC:71713]	protein_coding	0.384763	0.0241566	0.0463266	0.178351	0.395012	0.555502	-0.206413	0.302984	0.450412	3.37072	3.35632	3.04771	3.73164	3.60591	3.86224	3.29756	3.74769
DCAF17	DDB1 and CUL4 associated factor 17 [Source:VGNC Symbol;Acc:VGNC:71709]	protein_coding	0.446921	0.0169776	0.0344282	0.0787408	0.714053	0.816343	-0.36818	0.0947907	0.199393	3.6183	4.00679	3.10832	4.25444	4.26257	3.4414	3.73559	4.07044
DCAF6	DDB1 and CUL4 associated factor 6 [Source:VGNC Symbol;Acc:VGNC:99878]	protein_coding	-0.380871	0.0147151	0.030459	-0.0964606	0.553166	0.692751	0.284411	0.0954286	0.200312	5.19041	5.29636	4.94487	4.78479	4.71041	5.0785	4.95293	5.238
DCBLD1	discoidin, CUB and LCCL domain containing 1 [Source:VGNC Symbol;Acc:VGNC:71689]	protein_coding	1.31866	0.00461601	0.0113613	1.12622	0.0386949	0.107913	-0.192434	0.681612	0.783075	0.521977	-0.191524	0.912367	1.60444	1.31601	1.55502	0.667055	1.96905
DCDC2	doublecortin domain containing 2 [Source:VGNC Symbol;Acc:VGNC:71656]	protein_coding	-1.51251	0.108391	0.164258	5.51333	2.33068e-05	0.000539677	7.02584	2.31905e-05	0.000601574	1.34625	1.26964	1.27164	-0.127232	0.0850334	-1.35458	5.96269	7.58331
DCHS1	dachsous cadherin-related 1 [Source:VGNC Symbol;Acc:VGNC:71619]	protein_coding	0.509085	0.00470892	0.0115614	-0.487386	0.0202687	0.0676612	-0.996471	0.000173251	0.00249043	5.50359	5.8701	5.81628	6.04879	6.34648	6.32566	5.39477	4.97468
DCK	deoxycytidine kinase [Source:VGNC Symbol;Acc:VGNC:71747]	protein_coding	1.65234	3.85305e-06	4.6734e-05	1.05318	0.00109293	0.00788147	-0.599159	0.0238173	0.0762882	2.92172	2.56167	3.27624	4.56926	4.47318	4.02158	4.08917	3.58117
DCLK1	doublecortin like kinase 1 [Source:VGNC Symbol;Acc:VGNC:71745]	protein_coding	-2.30207	4.77076e-07	1.1412e-05	-1.20935	0.000409898	0.00383459	1.09273	0.00082684	0.00755575	6.14268	6.37332	5.43951	3.61887	4.07142	3.3642	4.53299	5.4558
DCLRE1A	DNA cross-link repair 1A [Source:VGNC Symbol;Acc:VGNC:71648]	protein_coding	1.09279	0.000163893	0.000750364	0.619353	0.0298011	0.0890736	-0.473441	0.0717871	0.163872	2.31528	2.00831	1.27164	3.20888	3.13903	2.37925	2.73584	2.71166
DCLRE1B	DNA cross-link repair 1B [Source:VGNC Symbol;Acc:VGNC:71647]	protein_coding	0.679666	0.00136378	0.00416064	0.581085	0.0209772	0.0693057	-0.0985803	0.63553	0.747147	2.70625	2.61688	2.95172	3.22209	3.48428	3.61807	3.37309	3.05448
DCN	decorin [Source:VGNC Symbol;Acc:VGNC:71748]	protein_coding	1.40542	0.0719381	0.116419	-1.1189	0.169368	0.310923	-2.52432	0.0121299	0.0478999	10.7738	10.1968	10.5065	12.0296	11.7525	11.9072	11.095	7.67402
DCP2	decapping mRNA 2 [Source:VGNC Symbol;Acc:VGNC:71700]	protein_coding	0.884063	2.62874e-05	0.00018315	0.306601	0.0781983	0.17879	-0.577462	0.00331977	0.0196818	4.3786	4.04083	4.18618	5.30023	4.88646	5.0041	4.57198	4.45454
DCPS	decapping enzyme, scavenger [Source:VGNC Symbol;Acc:VGNC:71816]	protein_coding	0.688938	0.000413741	0.0015701	0.507449	0.00808969	0.0346001	-0.181489	0.265884	0.412078	5.42588	5.60133	5.69306	6.14378	6.2408	6.41451	6.26392	5.77026
DCTD	dCMP deaminase [Source:VGNC Symbol;Acc:VGNC:71750]	protein_coding	0.140556	0.293138	0.376319	0.4732	0.00970312	0.0395507	0.332644	0.0480457	0.123498	5.2013	4.8566	5.36072	5.39872	4.91711	5.59169	5.67102	5.3354
DCTN3	dynactin subunit 3 [Source:VGNC Symbol;Acc:VGNC:71752]	protein_coding	0.366804	0.00790685	0.0180144	0.167779	0.212739	0.364816	-0.199025	0.147807	0.272897	8.23384	8.20798	8.3644	8.5063	8.58358	8.80329	8.56985	8.21532
DCTN6	dynactin subunit 6 [Source:VGNC Symbol;Acc:VGNC:83991]	protein_coding	0.258643	0.0221672	0.0430527	0.11911	0.301315	0.462897	-0.139532	0.232512	0.376038	6.59399	6.50353	6.52368	6.74096	6.82548	6.83863	6.76512	6.5428
DCTPP1	dCTP pyrophosphatase 1 [Source:VGNC Symbol;Acc:VGNC:104692]	protein_coding	0.632687	0.00025385	0.00105935	0.572851	0.00131543	0.00902904	-0.0598351	0.657488	0.764272	6.25355	6.37398	6.3557	6.91645	6.99021	6.96821	7.08676	6.68919
DCUN1D2	defective in cullin neddylation 1 domain containing 2 [Source:VGNC Symbol;Acc:VGNC:71684]	protein_coding	-0.526485	0.00221822	0.00617331	-0.43115	0.0318698	0.0935532	0.0953357	0.576617	0.700531	4.53139	5.0344	5.0413	4.1735	4.35949	4.62832	4.31282	4.39554
DCUN1D3	defective in cullin neddylation 1 domain containing 3 [Source:VGNC Symbol;Acc:VGNC:104693]	protein_coding	0.653216	0.0133324	0.0280585	0.214169	0.507432	0.655707	-0.439047	0.16477	0.294758	0.909625	0.991897	0.432848	1.64422	1.47278	1.063	1.21893	1.00831
DCXR	dicarbonyl and L-xylulose reductase [Source:VGNC Symbol;Acc:VGNC:71669]	protein_coding	-0.386305	0.00301327	0.00792766	0.13197	0.265244	0.423437	0.518275	0.000996914	0.0085773	7.02751	6.84776	6.81262	6.59637	6.56836	6.33074	7.19271	6.94204
DDAH1	dimethylarginine dimethylaminohydrolase 1 [Source:VGNC Symbol;Acc:VGNC:71753]	protein_coding	-1.62834	0.000112285	0.000552728	2.57507	3.63524e-07	4.1346e-05	4.20341	1.78999e-08	6.88004e-06	2.68158	3.17813	2.81292	1.30274	1.35235	1.24629	5.0665	5.9722
DDAH2	dimethylarginine dimethylaminohydrolase 2 [Source:VGNC Symbol;Acc:VGNC:81057]	protein_coding	-0.315681	0.0123985	0.026367	-0.0645121	0.596994	0.727161	0.251169	0.0606432	0.145235	8.59257	8.4492	8.59833	8.27406	8.06253	8.35321	8.65818	8.24974
DDB1	damage specific DNA binding protein 1 [Source:VGNC Symbol;Acc:VGNC:71754]	protein_coding	-0.685646	7.99969e-05	0.000426497	-0.495236	0.00229889	0.0136356	0.190409	0.152451	0.278876	7.27898	7.52629	7.22046	6.47547	6.78783	6.72357	6.66949	7.05279
DDHD1	DDHD domain containing 1 [Source:VGNC Symbol;Acc:VGNC:71677]	protein_coding	-0.811117	0.000916452	0.0030099	-0.42077	0.114928	0.236457	0.390347	0.121094	0.237248	3.6183	4.42543	4.18618	3.08066	3.43429	3.32399	3.08038	4.26977
DDIAS	DNA damage induced apoptosis suppressor [Source:VGNC Symbol;Acc:VGNC:71718]	protein_coding	2.80598	1.12099e-05	9.78769e-05	1.8492	0.00096005	0.00720371	-0.956779	0.0385825	0.1061	-0.722661	0.194546	-0.00712718	2.49947	2.78742	1.68769	1.40318	1.85688
DDIT4L	DNA damage inducible transcript 4 like [Source:VGNC Symbol;Acc:VGNC:106566]	protein_coding	-3.66105	6.73037e-07	1.44241e-05	-1.28955	0.00234249	0.0138121	2.3715	4.53959e-05	0.000952432	5.25455	4.90915	4.51202	1.49992	1.25972	1.24629	3.25027	4.38547
DDOST	dolichyl-diphosphooligosaccharide--protein glycosyltransferase non-catalytic subunit [Source:VGNC Symbol;Acc:VGNC:71757]	protein_coding	0.402004	0.00616442	0.01458	0.172919	0.2205	0.373774	-0.229085	0.116065	0.230283	8.41079	8.51652	8.59635	8.85532	8.94471	8.93092	8.86692	8.46231
DDR1	discoidin domain receptor tyrosine kinase 1 [Source:VGNC Symbol;Acc:VGNC:81058]	protein_coding	-1.81421	3.88171e-06	4.69937e-05	0.348292	0.129068	0.256828	2.1625	2.08447e-06	0.000118364	5.9624	6.44053	6.66658	4.15469	4.59572	5.24925	6.06189	7.11201
DDR2	discoidin domain receptor tyrosine kinase 2 [Source:VGNC Symbol;Acc:VGNC:71758]	protein_coding	1.10669	0.000187325	0.000835805	-0.992242	0.030864	0.0915009	-2.09893	0.000154669	0.00229455	1.24885	1.66843	1.87036	2.56829	2.61866	3.00594	0.667055	0.180142
DDRGK1	DDRGK domain containing 1 [Source:VGNC Symbol;Acc:VGNC:107785]	protein_coding	-0.405568	0.00428564	0.0106838	-0.231448	0.094436	0.205067	0.17412	0.197684	0.334487	7.36236	6.95163	7.32473	6.8942	6.76652	6.74657	7.14071	6.7957
DDX1	DEAD-box helicase 1 [Source:VGNC Symbol;Acc:VGNC:71759]	protein_coding	-0.432958	0.00163534	0.00481904	-0.270962	0.0410247	0.112867	0.161996	0.193547	0.330012	7.01522	6.94759	7.11548	6.54114	6.47204	6.80616	6.62073	6.7976
DDX11	DEAD/H-box helicase 11 [Source:HGNC Symbol;Acc:HGNC:2736]	protein_coding	1.79535	3.67691e-06	4.52753e-05	1.10251	0.00157995	0.0103254	-0.692846	0.0186563	0.0643038	1.24885	1.0731	1.55905	2.85348	3.05332	3.10419	2.11638	2.38762
DDX24	DEAD-box helicase 24 [Source:VGNC Symbol;Acc:VGNC:71618]	protein_coding	-1.24234	2.13172e-06	3.1126e-05	-1.19589	9.25311e-06	0.00029587	0.0464406	0.758062	0.839535	9.36153	8.92437	8.62645	7.94695	7.71569	7.50859	7.90401	7.82419
DDX25	DEAD-box helicase 25 [Source:VGNC Symbol;Acc:VGNC:71666]	protein_coding	-0.752661	0.0135855	0.028494	-0.791373	0.0821014	0.185652	-0.0387127	0.920193	0.951985	1.0703	1.24649	0.912367	0.595161	0.248218	0.310524	0.84738	-0.251293
DDX31	DEAD-box helicase 31 [Source:VGNC Symbol;Acc:VGNC:71631]	protein_coding	-0.494906	0.00576004	0.0137531	-0.317292	0.169131	0.310749	0.177613	0.393448	0.540008	3.03318	3.3831	3.42663	2.69679	2.72642	3.24004	2.71277	3.07969
DDX41	DEAD-box helicase 41 [Source:VGNC Symbol;Acc:VGNC:71660]	protein_coding	-0.450696	0.0111229	0.0241008	0.164946	0.369358	0.530412	0.615642	0.00512955	0.026486	4.64422	5.07768	5.52537	4.29718	4.60892	5.12604	4.97249	5.16334
DDX5	DEAD-box helicase 5 [Source:VGNC Symbol;Acc:VGNC:71763]	protein_coding	-0.867523	1.774e-05	0.000136754	-0.701315	0.000296989	0.00303358	0.166209	0.231227	0.374667	9.51091	9.90493	9.48838	8.61523	8.87079	8.7932	8.72313	9.1692
DDX50	DExD-box helicase 50 [Source:VGNC Symbol;Acc:VGNC:103808]	protein_coding	0.565414	0.000131159	0.00062869	-0.0495367	0.662176	0.777345	-0.61495	0.000223581	0.00292823	6.26294	6.06134	6.28853	6.88281	6.63395	6.77667	6.21959	6.04118
DDX52	DExD-box helicase 52 [Source:VGNC Symbol;Acc:VGNC:71679]	protein_coding	-0.222544	0.0657936	0.107957	-0.40758	0.0106923	0.0424772	-0.185035	0.179531	0.313888	6.01149	5.66711	5.79339	5.6268	5.57913	5.60852	5.60675	5.21544
DDX54	DEAD-box helicase 54 [Source:VGNC Symbol;Acc:VGNC:71680]	protein_coding	-0.264944	0.063655	0.10486	0.317652	0.0679883	0.162107	0.582596	0.00333729	0.0197545	4.38243	4.59998	4.8145	4.08413	4.34152	4.78464	4.59109	5.05947
DDX56	DEAD-box helicase 56 [Source:HGNC Symbol;Acc:HGNC:18193]	protein_coding	-0.340081	0.0152951	0.0314041	0.0239004	0.866999	0.920304	0.363981	0.0243977	0.0774416	5.38252	5.28788	5.68314	4.95359	4.99819	5.53116	5.45858	5.2547
DDX58	NA	NA	-1.95578	0.00337868	0.00874237	-1.98541	0.0412924	0.113408	-0.0296285	0.969108	0.981216	5.61853	3.44033	4.51202	2.66331	2.48592	2.52826	3.13348	1.91405
DDX6	DEAD-box helicase 6 [Source:VGNC Symbol;Acc:VGNC:71764]	protein_coding	0.394741	0.00402013	0.0101273	-0.221829	0.10393	0.219901	-0.616569	0.000545234	0.00561785	6.55462	6.24705	6.14038	6.90805	6.68738	6.52505	6.18017	6.14035
DDX60	DExD/H-box helicase 60 [Source:VGNC Symbol;Acc:VGNC:71711]	protein_coding	-3.04709	0.0020593	0.00579068	-2.56541	0.0468223	0.124125	0.481682	0.642718	0.752323	5.2013	2.88019	3.92486	1.14532	1.00964	0.6071	2.43111	0.51182
DEAF1	DEAF1 transcription factor [Source:VGNC Symbol;Acc:VGNC:71624]	protein_coding	-0.273811	0.0182176	0.0365537	0.182222	0.139567	0.270922	0.456033	0.00238541	0.0155893	5.37292	5.36515	5.56375	5.04744	5.15814	5.31227	5.53292	5.59342
DECR2	2,4-dienoyl-CoA reductase 2 [Source:VGNC Symbol;Acc:VGNC:71767]	protein_coding	-0.566182	0.00338031	0.00874482	-0.540361	0.0245007	0.0772558	0.0258209	0.896609	0.936194	4.91418	4.67993	5.60114	4.34322	4.27445	4.89854	4.47246	4.08296
DEDD2	death effector domain containing 2 [Source:VGNC Symbol;Acc:VGNC:109614]	protein_coding	-2.10039	4.66892e-09	9.0354e-07	-0.453716	0.00528183	0.0252616	1.64668	1.6529e-07	2.30447e-05	5.66804	5.65397	5.64784	3.46356	3.64672	3.6831	5.02963	5.39183
DEF6	DEF6 guanine nucleotide exchange factor [Source:VGNC Symbol;Acc:VGNC:71769]	protein_coding	1.59725	0.00136688	0.00416814	1.01592	0.0560868	0.141564	-0.581331	0.228908	0.371979	-0.00971993	1.01948	0.432848	2.17901	2.24625	1.4089	2.08078	0.899273
DEGS1	delta 4-desaturase, sphingolipid 1 [Source:VGNC Symbol;Acc:VGNC:71620]	protein_coding	0.649761	0.000308582	0.00123949	0.424132	0.0124285	0.0476204	-0.225629	0.136919	0.259179	5.76517	5.62957	5.89581	6.39905	6.37436	6.4288	6.41274	5.86392
DEGS2	delta 4-desaturase, sphingolipid 2 [Source:VGNC Symbol;Acc:VGNC:108293]	protein_coding	-1.57399	0.00017161	0.000779093	2.66934	3.75477e-07	4.17371e-05	4.24333	2.10317e-08	7.57492e-06	2.70625	1.73648	2.88399	0.693231	0.67859	1.55502	5.01555	4.69371
DEK	DEK proto-onco [Source:NCBI gene (formerly Entrezgene);Acc:712460]	protein_coding	0.60296	0.000420483	0.0015895	0.31752	0.0377582	0.106152	-0.28544	0.0582917	0.141458	8.24414	8.08429	8.15318	9.08709	8.63692	8.59203	8.49447	8.52558
DENND10	DENN domain containing 10 [Source:VGNC Symbol;Acc:VGNC:106030]	protein_coding	0.549653	0.000996731	0.00321643	0.140077	0.360721	0.521941	-0.409577	0.0171016	0.060665	5.28148	4.85469	5.02567	5.76853	5.47586	5.53116	5.50633	4.86297
DENND11	DENN domain containing 11 [Source:VGNC Symbol;Acc:VGNC:81303]	protein_coding	-0.633218	0.022943	0.044327	-0.151952	0.6471	0.765887	0.481266	0.146827	0.271732	2.59174	2.49447	2.53236	1.82816	2.1463	1.24629	1.80341	3.17632
DENND2A	DENN domain containing 2A [Source:VGNC Symbol;Acc:VGNC:81302]	protein_coding	1.29622	3.0955e-05	0.000205511	0.396806	0.131926	0.260675	-0.899412	0.00300299	0.0183716	3.26674	4.19088	3.92486	4.95853	5.24769	5.0041	4.19287	4.11988
DENND2B	DENN domain containing 2B [Source:VGNC Symbol;Acc:VGNC:77898]	protein_coding	-0.533385	0.00227188	0.00629777	-0.93493	0.000241361	0.00264762	-0.401545	0.0331487	0.0957325	5.88752	6.02183	5.9129	5.18443	5.49223	5.70561	5.1201	4.80369
DENND2C	DENN domain containing 2C [Source:VGNC Symbol;Acc:VGNC:99885]	protein_coding	0.937109	0.00543739	0.0130994	1.23053	0.00372433	0.0195031	0.293418	0.380971	0.527855	0.822035	0.0943673	0.432848	1.61449	1.16073	0.6071	1.92886	1.29327
DENND2D	DENN domain containing 2D [Source:VGNC Symbol;Acc:VGNC:106347]	protein_coding	-3.06725	8.90622e-08	4.10954e-06	-0.784962	0.00799522	0.0342924	2.28229	3.25538e-06	0.000155754	4.21631	3.64453	3.68725	0.904522	0.840858	1.063	3.13348	3.10446
DENND4B	DENN domain containing 4B [Source:VGNC Symbol;Acc:VGNC:71810]	protein_coding	-0.450331	0.0111061	0.0240724	0.0223711	0.911672	0.946568	0.472702	0.0300594	0.089742	3.3552	3.87335	3.54099	2.91981	3.3869	3.4414	3.37309	3.91107
DENND4C	DENN domain containing 4C [Source:VGNC Symbol;Acc:VGNC:71715]	protein_coding	-1.93677	4.01886e-09	8.54238e-07	-2.48403	6.91105e-08	1.65396e-05	-0.547263	0.00719413	0.0330894	5.7037	5.78629	5.63759	3.75907	3.78276	3.94411	3.28197	3.1995
DENND5B	DENN domain containing 5B [Source:VGNC Symbol;Acc:VGNC:71772]	protein_coding	-2.06419	1.23569e-06	2.1618e-05	-1.29604	0.000931543	0.00706642	0.768154	0.0157701	0.0575426	3.99888	4.69283	3.82003	1.85383	2.76737	1.92124	2.56598	3.61605
DENND6A	DENN domain containing 6A [Source:VGNC Symbol;Acc:VGNC:71726]	protein_coding	0.0308558	0.787052	0.835989	-0.396119	0.0219631	0.071569	-0.426975	0.0123793	0.0486247	5.1187	4.82178	5.10217	5.15289	4.97507	4.82841	4.73547	4.45454
DENND6B	DENN domain containing 6B [Source:VGNC Symbol;Acc:VGNC:71825]	protein_coding	-1.06157	0.000148771	0.000695121	-0.0368252	0.872048	0.923198	1.02474	0.000824975	0.00754878	4.50702	4.96872	5.54195	3.53935	3.80588	5.01677	4.53299	4.9199
DENR	density regulated re-initiation and release factor [Source:VGNC Symbol;Acc:VGNC:108337]	protein_coding	0.376063	0.0171366	0.034696	0.00327943	0.983169	0.991099	-0.372783	0.0339972	0.0976662	6.79066	6.17223	6.46694	7.23858	6.51225	6.80616	6.69914	6.27192
DEPDC1	DEP domain containing 1 [Source:VGNC Symbol;Acc:VGNC:99886]	protein_coding	4.74121	1.36868e-07	5.17386e-06	2.72981	3.53926e-05	0.000715913	-2.0114	0.000529594	0.00550695	-0.180125	-0.256189	0.432848	4.65937	4.34378	4.82841	3.04387	1.73526
DEPDC1B	DEP domain containing 1B [Source:VGNC Symbol;Acc:VGNC:71705]	protein_coding	3.1155	4.29956e-07	1.08671e-05	2.18209	3.68088e-05	0.000730877	-0.933404	0.0135675	0.0519539	-0.180125	0.0943673	1.27164	3.10224	3.22484	3.54998	2.18506	2.12246
DEPP1	DEPP autophagy regulator 1 [Source:VGNC Symbol;Acc:VGNC:71693]	protein_coding	-0.62332	0.0180102	0.0361767	0.535188	0.0732289	0.170832	1.15851	0.00132181	0.0103744	1.80038	2.33899	1.46946	1.45589	1.4224	1.063	2.71277	2.38762
DERL2	derlin 2 [Source:VGNC Symbol;Acc:VGNC:71654]	protein_coding	0.451003	0.00683201	0.0159295	0.244346	0.139508	0.270908	-0.206657	0.205886	0.344943	6.26397	6.06714	5.99546	6.81008	6.57942	6.23098	6.72099	6.11009
DERL3	derlin 3 [Source:VGNC Symbol;Acc:VGNC:71622]	protein_coding	1.11677	9.14737e-06	8.52659e-05	1.12733	3.67388e-05	0.000730877	0.0105592	0.948523	0.970913	3.7308	3.91065	4.12882	5.00701	4.98523	4.99132	5.18442	4.74187
DERPC	DERPC proline and glycine rich nuclear protein [Source:VGNC Symbol;Acc:VGNC:97171]	protein_coding	-0.343214	0.0151152	0.0311431	0.0339116	0.810608	0.883941	0.377126	0.0203582	0.068366	5.52455	5.64515	5.71759	5.08586	5.23801	5.75181	5.56226	5.61943
DES	desmin [Source:VGNC Symbol;Acc:VGNC:71770]	protein_coding	3.01898	4.09746e-06	4.86518e-05	2.97485	8.91476e-06	0.000290835	-0.0441268	0.90549	0.942355	0.822035	1.46282	3.04771	4.64228	4.30953	4.33654	4.33566	4.35482
DESI2	desumoylating isopeptidase 2 [Source:VGNC Symbol;Acc:VGNC:71695]	protein_coding	1.01242	7.49252e-06	7.47292e-05	0.208823	0.166663	0.30739	-0.803594	0.000183501	0.00257873	6.05295	5.8861	5.67314	7.18016	6.79815	6.6844	6.40736	5.89265
DET1	DET1 partner of COP1 E3 ubiquitin ligase [Source:VGNC Symbol;Acc:VGNC:99197]	protein_coding	0.462396	0.00444183	0.0109973	0.146835	0.413256	0.573446	-0.315561	0.0826406	0.180969	3.82955	3.80368	3.72645	4.27359	4.337	3.99621	4.1761	3.71589
DEUP1	deuterosome assembly protein 1 [Source:VGNC Symbol;Acc:VGNC:71717]	protein_coding	-0.306513	0.449521	0.5361	1.967	0.000430204	0.00395605	2.27352	0.000249303	0.00316908	-0.00971993	1.19904	0.61099	0.53295	0.527863	-1.35458	2.18506	3.15276
DFFB	DNA fragmentation factor subunit beta [Source:VGNC Symbol;Acc:VGNC:99891]	protein_coding	0.416291	0.0137716	0.028805	0.14176	0.494413	0.643049	-0.274531	0.174726	0.30752	3.55858	3.24391	3.56282	3.93976	3.6721	4.02158	3.91815	3.05448
DGAT1	diacylglycerol O-acyltransferase 1 [Source:VGNC Symbol;Acc:VGNC:71776]	protein_coding	-0.714844	0.0173428	0.0350642	0.21001	0.575973	0.711652	0.924853	0.0217641	0.0714053	0.951504	1.54102	2.48743	0.635192	0.67859	1.80919	1.40318	1.53112
DGCR2	DiGeorge syndrome critical region gene 2 [Source:HGNC Symbol;Acc:HGNC:2845]	protein_coding	-0.531821	0.0012222	0.00381306	-0.212828	0.156639	0.293665	0.318994	0.0441378	0.116343	5.9547	6.15057	6.25205	5.24874	5.7574	5.83999	5.69771	5.99887
DGKB	diacylglycerol kinase beta [Source:VGNC Symbol;Acc:VGNC:71782]	protein_coding	2.12526	0.0118474	0.0253655	0.0569246	0.952944	0.972061	-2.06833	0.0453384	0.118501	0.406278	0.537476	-0.643296	3.05137	2.61866	-1.35458	1.51412	-0.251293
DGKD	diacylglycerol kinase delta [Source:VGNC Symbol;Acc:VGNC:71783]	protein_coding	-0.22092	0.133887	0.196534	-0.672278	0.00855566	0.0360522	-0.451357	0.0402099	0.109258	4.36704	4.04419	4.06908	4.06228	3.76602	4.20987	3.4308	3.59872
DGKH	diacylglycerol kinase eta [Source:VGNC Symbol;Acc:VGNC:71786]	protein_coding	1.16423	0.00475276	0.011658	0.539555	0.291278	0.451945	-0.624676	0.196162	0.332736	-0.480684	0.49881	1.04232	1.23923	1.16073	2.45568	0.460927	0.51182
DGKK	diacylglycerol kinase kappa [Source:VGNC Symbol;Acc:VGNC:71823]	protein_coding	-2.83826	2.92905e-06	3.86349e-05	-0.855755	0.027637	0.0843552	1.98251	0.000164075	0.00239034	2.23277	3.172	2.57594	-0.127232	0.209119	-0.568996	1.61713	2.17018
DGKZ	diacylglycerol kinase zeta [Source:VGNC Symbol;Acc:VGNC:71789]	protein_coding	-0.576628	0.000425625	0.00160426	-0.381735	0.0205998	0.0684688	0.194893	0.181134	0.315585	5.27531	5.46757	5.40368	4.58084	4.91711	5.10247	4.84564	5.10315
DGLUCY	D-glutamate cyclase [Source:VGNC Symbol;Acc:VGNC:71685]	protein_coding	-0.609032	0.00261949	0.0070653	-0.428957	0.102204	0.217216	0.180075	0.433678	0.577479	3.09987	3.18424	3.27624	2.4272	2.53417	3.3642	2.51353	2.86451
DHCR24	24-dehydrocholesterol reductase [Source:VGNC Symbol;Acc:VGNC:71791]	protein_coding	-1.44007	2.3376e-05	0.000167733	-0.603987	0.0246925	0.0776905	0.836082	0.00424257	0.0231985	5.16171	5.88984	4.99389	3.92973	4.24092	3.28262	4.39485	5.48911
DHCR7	7-dehydrocholesterol reductase [Source:VGNC Symbol;Acc:VGNC:97758]	protein_coding	-1.70375	4.11127e-08	2.67873e-06	-1.01559	3.89687e-05	0.000757524	0.688164	0.000664538	0.00645199	5.78413	5.66384	6.144	4.05122	4.11438	4.37641	4.77499	4.70994
DHH	desert hedgehog signaling molecule [Source:VGNC Symbol;Acc:VGNC:71794]	protein_coding	-4.2514	8.76625e-08	4.08861e-06	-2.53426	5.67277e-05	0.000966533	1.71714	0.000989815	0.00852188	4.46788	4.43057	3.76461	-0.161113	0.734732	0.310524	1.92886	1.91405
DHODH	NA	NA	-1.26592	4.62999e-07	1.12932e-05	-0.91835	0.000137772	0.00182744	0.34757	0.0382686	0.105675	4.81841	4.97402	4.83258	3.47463	3.77609	3.6831	3.80269	4.16768
DHRS11	dehydrogenase/reductase 11 [Source:VGNC Symbol;Acc:VGNC:71792]	protein_coding	-0.455845	0.00294944	0.00778551	0.1102	0.467213	0.621131	0.566045	0.00257456	0.0164118	4.38625	4.47109	4.47797	3.94574	4.07414	3.83388	4.67706	4.39554
DHRS2	dehydrogenase/reductase 2 [Source:VGNC Symbol;Acc:VGNC:84332]	protein_coding	3.03863	0.000492315	0.00179712	1.06627	0.193477	0.341274	-1.97236	0.024055	0.0767274	1.43749	1.33695	2.18374	4.00995	4.88181	5.0785	3.41659	1.10968
DHRS3	dehydrogenase/reductase 3 [Source:VGNC Symbol;Acc:VGNC:71649]	protein_coding	4.70172	0.000316395	0.00126656	3.84861	0.00120856	0.00847951	-0.853111	0.332478	0.48086	0.951504	1.09918	-0.00712718	5.78863	5.99647	3.83388	5.28953	4.36511
DHRS7	dehydrogenase/reductase 7 [Source:VGNC Symbol;Acc:VGNC:71690]	protein_coding	-1.16778	3.32182e-06	4.22231e-05	-1.04235	2.81245e-05	0.000610825	0.125429	0.407623	0.553428	8.06706	7.76163	8.10193	6.99113	6.72208	6.70019	7.23786	6.6157
DHRS7B	dehydrogenase/reductase 7B [Source:VGNC Symbol;Acc:VGNC:71701]	protein_coding	-0.490141	0.00239435	0.00656208	0.00113249	0.994444	0.996535	0.491274	0.0091481	0.0393212	4.13231	4.08392	4.00675	3.51542	3.74567	3.4414	4.19287	3.99295
DHX30	DExH-box helicase 30 [Source:VGNC Symbol;Acc:VGNC:71632]	protein_coding	-0.468819	0.000818029	0.0027393	-0.225532	0.0800048	0.181847	0.243287	0.0613216	0.146238	6.01519	6.18294	6.29832	5.56468	5.65928	5.94315	5.82421	5.9347
DHX32	DEAH-box helicase 32 (putative) [Source:VGNC Symbol;Acc:VGNC:106031]	protein_coding	-1.10084	1.42353e-05	0.000115504	-0.275455	0.131709	0.260507	0.825387	0.000556677	0.00568336	5.24405	4.99327	4.72055	4.01754	4.02433	3.3642	4.67108	5.02095
DHX35	DEAH-box helicase 35 [Source:HGNC Symbol;Acc:HGNC:15861]	protein_coding	0.721522	0.00328043	0.00852318	-0.203415	0.513188	0.660708	-0.924938	0.00745258	0.033953	2.53778	1.80147	2.12628	3.06243	2.69846	2.37925	2.11638	1.79735
DHX38	DEAH-box helicase 38 [Source:VGNC Symbol;Acc:VGNC:71640]	protein_coding	-0.409538	0.0069561	0.0161868	-0.516282	0.00663688	0.029859	-0.106744	0.485458	0.624151	5.35938	5.54789	5.12436	4.93367	5.1257	4.69289	4.65301	5.2324
DHX40	DEAH-box helicase 40 [Source:VGNC Symbol;Acc:VGNC:104597]	protein_coding	-0.917034	8.77241e-05	0.000455337	0.126383	0.458123	0.613244	1.04342	8.76938e-05	0.00151403	5.5622	6.07865	5.71759	4.79034	4.96337	4.91216	5.54604	6.3413
DHX58	DExH-box helicase 58 [Source:VGNC Symbol;Acc:VGNC:71815]	protein_coding	-2.23035	0.000167519	0.000764268	-1.23545	0.0339621	0.0981833	0.994902	0.0609066	0.14557	5.40153	4.16333	5.25745	2.33298	2.88987	3.28262	3.71251	3.37265
DHX8	DEAH-box helicase 8 [Source:VGNC Symbol;Acc:VGNC:71765]	protein_coding	-0.511252	0.00153288	0.00457219	-0.562068	0.00379091	0.0197059	-0.0508155	0.734195	0.822879	5.46254	5.38251	5.38542	4.94267	4.86461	4.89854	4.64084	5.11539
DIAPH1	diaphanous related formin 1 [Source:VGNC Symbol;Acc:VGNC:71797]	protein_coding	-0.311118	0.0361624	0.064987	0.158819	0.314932	0.477369	0.469937	0.0104767	0.0432044	5.34766	5.4973	5.52537	4.92057	5.23193	5.41154	5.26594	5.9068
DIAPH2	diaphanous related formin 2 [Source:VGNC Symbol;Acc:VGNC:71798]	protein_coding	1.35307	8.31037e-06	7.9522e-05	0.755934	0.00526258	0.0252161	-0.597132	0.0153207	0.0564157	3.1725	2.81873	2.77603	4.50319	4.00163	4.52569	3.78067	3.59872
DIAPH3	diaphanous related formin 3 [Source:VGNC Symbol;Acc:VGNC:106257]	protein_coding	2.9513	2.04027e-09	6.74188e-07	1.36473	1.77852e-05	0.000445561	-1.58657	4.00114e-06	0.000174114	2.49594	2.72133	2.65934	5.6268	5.4738	5.61687	3.83511	4.13198
DIMT1	DIM1 rRNA methyltransferase and ribosome maturation factor [Source:VGNC Symbol;Acc:VGNC:71818]	protein_coding	0.842664	3.10085e-05	0.000205761	0.442305	0.013253	0.049837	-0.400359	0.0190648	0.0651197	4.40898	4.27051	4.30748	5.2447	5.14137	5.0785	5.03429	4.48316
DIP2B	disco interacting B [Source:VGNC Symbol;Acc:VGNC:71813]	protein_coding	-0.361069	0.0174635	0.0352642	-0.465457	0.0220567	0.0717799	-0.104388	0.538198	0.669889	4.49645	4.83736	4.51202	4.14085	4.43979	4.25334	3.83511	4.61831
DIPK1B	divergent protein kinase domain 1B [Source:VGNC Symbol;Acc:VGNC:104889]	protein_coding	0.809706	0.000396204	0.00151227	0.622887	0.00587425	0.0273093	-0.186819	0.321674	0.469581	5.51061	5.53361	5.95064	6.39177	6.50167	6.42405	6.52131	5.88552
DIPK2A	divergent protein kinase domain 2A [Source:VGNC Symbol;Acc:VGNC:71781]	protein_coding	-0.304539	0.0303895	0.0561616	-0.899367	8.09947e-05	0.00125021	-0.594828	0.00174247	0.0125788	7.06793	7.16306	6.7498	6.66354	6.99704	6.36087	6.02256	6.37478
DIRAS3	DIRAS family GTPase 3 [Source:VGNC Symbol;Acc:VGNC:71827]	protein_coding	1.8069	0.0195276	0.0388039	0.146277	0.87473	0.924725	-1.66062	0.0849382	0.184598	1.24885	2.60782	1.37394	4.18197	3.79931	1.80919	3.40223	0.781318
DISP1	dispatched RND transporter family member 1 [Source:VGNC Symbol;Acc:VGNC:71675]	protein_coding	0.916181	0.000272229	0.00112019	0.278557	0.253207	0.41039	-0.637624	0.0151856	0.0559844	3.29954	3.36171	3.42663	4.23178	4.50177	3.51469	3.55276	3.80926
DIXDC1	DIX domain containing 1 [Source:VGNC Symbol;Acc:VGNC:71694]	protein_coding	0.912199	0.00300178	0.00790918	0.503999	0.0968183	0.209155	-0.408201	0.163559	0.293078	4.42764	4.56063	3.92486	5.5705	5.56759	3.94411	4.89773	5.22677
DKK2	dickkopf WNT signaling pathway inhibitor 2 [Source:VGNC Symbol;Acc:VGNC:71802]	protein_coding	3.77137	0.000517071	0.00187534	1.50675	0.125751	0.25189	-2.26462	0.0286097	0.0865501	-0.722661	-0.631779	-0.290427	3.54724	2.48592	3.58443	2.43111	-1.31881
DKK3	dickkopf WNT signaling pathway inhibitor 3 [Source:VGNC Symbol;Acc:VGNC:71804]	protein_coding	2.47613	1.03371e-07	4.4677e-06	1.51068	3.92916e-05	0.000762657	-0.965454	0.00120137	0.00971129	3.71265	3.52455	4.06908	6.37266	5.8643	6.36583	5.64687	4.58349
DLC1	DLC1 Rho GTPase activating protein [Source:VGNC Symbol;Acc:VGNC:83993]	protein_coding	3.97438	1.48098e-07	5.34886e-06	2.47574	1.99318e-05	0.000479472	-1.49864	0.00111873	0.00922153	2.26634	2.46469	2.39313	6.66595	6.43387	5.55741	5.08459	4.71799
DLD	dihydrolipoamide dehydrogenase [Source:VGNC Symbol;Acc:VGNC:71807]	protein_coding	-0.395449	0.00185981	0.00534211	-0.156982	0.186656	0.332579	0.238467	0.0556296	0.13679	5.73101	5.93399	5.88719	5.38264	5.48202	5.53116	5.5815	5.77798
DLG1	discs large MAGUK scaffold protein 1 [Source:VGNC Symbol;Acc:VGNC:71918]	protein_coding	0.882849	5.56295e-05	0.000321431	0.14876	0.432483	0.58994	-0.73409	0.00167599	0.0123505	4.17271	3.62671	3.95818	4.9752	4.54363	4.84271	4.15913	3.89695
DLG2	discs large MAGUK scaffold protein 2 [Source:VGNC Symbol;Acc:VGNC:81388]	protein_coding	-1.01979	0.000552254	0.00197841	-0.969809	0.0140545	0.0519471	0.0499799	0.871561	0.919685	1.65587	1.90859	1.46946	0.871386	0.734732	0.310524	0.760033	0.899273
DLG3	discs large MAGUK scaffold protein 3 [Source:VGNC Symbol;Acc:VGNC:71919]	protein_coding	-1.0183	3.25224e-06	4.17097e-05	-0.72965	0.000257707	0.00276608	0.288654	0.0516207	0.129913	6.1222	5.97858	5.66811	5.00128	4.99101	4.66097	5.24197	5.34062
DLG4	discs large MAGUK scaffold protein 4 [Source:VGNC Symbol;Acc:VGNC:71920]	protein_coding	0.986908	0.00363431	0.0093109	0.180306	0.679148	0.7899	-0.806601	0.0652409	0.152989	1.31451	2.15229	2.73817	2.81479	2.88987	3.4414	2.37342	1.37699
DLG5	discs large MAGUK scaffold protein 5 [Source:VGNC Symbol;Acc:VGNC:71921]	protein_coding	0.0305446	0.829131	0.867396	-1.05019	0.00217163	0.013066	-1.08073	0.00092226	0.00813471	2.98358	3.03684	2.91825	2.92385	3.06979	3.32399	1.71328	2.21637
DLGAP1	DLG associated protein 1 [Source:VGNC Symbol;Acc:VGNC:97759]	protein_coding	-1.19016	0.00274999	0.00735334	1.3866	0.000439975	0.0040174	2.57676	7.38752e-06	0.000269723	1.7538	2.22516	1.87036	0.871386	1.25972	-1.35458	3.15075	3.76333
DLGAP3	DLG associated protein 3 [Source:VGNC Symbol;Acc:VGNC:71998]	protein_coding	-2.96966	2.61498e-06	3.58792e-05	-2.27503	0.00170845	0.0109554	0.694633	0.187138	0.323076	3.05255	2.46469	3.76461	0.376426	-0.557173	0.6071	0.84738	-0.0195075
DLGAP4	DLG associated protein 4 [Source:VGNC Symbol;Acc:VGNC:84728]	protein_coding	-0.902346	5.6487e-06	6.09327e-05	-0.665906	0.000261948	0.00279749	0.23644	0.0787144	0.174942	6.64194	6.54977	6.90094	5.67861	5.70479	6.08824	5.99652	5.89974
DLGAP5	DLG associated protein 5 [Source:VGNC Symbol;Acc:VGNC:71850]	protein_coding	3.45654	1.86776e-08	1.81785e-06	2.24896	3.19439e-06	0.000151189	-1.20758	0.000579005	0.00584232	2.49594	3.16584	4.09926	6.42462	6.57414	6.5943	5.31273	5.12147
DLK1	delta like non-canonical Notch ligand 1 [Source:VGNC Symbol;Acc:VGNC:71923]	protein_coding	3.58733	3.87481e-09	8.54238e-07	4.06711	3.80949e-09	3.79952e-06	0.479786	0.0445441	0.117081	5.72348	5.5702	5.98741	8.98526	8.98541	9.96753	9.55715	9.77628
DLK2	delta like non-canonical Notch ligand 2 [Source:NCBI gene (formerly Entrezgene);Acc:700106]	protein_coding	2.98632	5.26139e-05	0.000307432	1.70666	0.00888489	0.0370304	-1.27967	0.0342739	0.0981121	-0.273523	-0.631779	-0.290427	2.88702	2.22681	1.68769	2.11638	0.180142
DLL1	delta like canonical Notch ligand 1 [Source:VGNC Symbol;Acc:VGNC:71924]	protein_coding	1.55305	0.00103853	0.00332975	3.92756	4.97432e-07	4.88614e-05	2.37451	6.99875e-05	0.00127811	-0.860795	-0.548431	-1.11143	0.674143	0.840858	-0.0632251	2.75855	3.33127
DLST	dihydrolipoamide S-succinyltransferase [Source:VGNC Symbol;Acc:VGNC:71927]	protein_coding	-0.464654	0.0189352	0.037793	-0.184958	0.444318	0.601235	0.279696	0.231391	0.374839	4.05278	4.29892	5.06443	3.5835	3.9343	4.72413	4.0062	3.99295
DMD	dystrophin [Source:VGNC Symbol;Acc:VGNC:82090]	protein_coding	-1.95809	3.89777e-08	2.60507e-06	-0.832249	0.000944512	0.00712837	1.12584	6.22861e-05	0.00117898	4.212	4.38889	4.47797	2.30223	2.35771	3.00594	3.34335	3.58117
DMRT2	doublesex and mab-3 related transcription factor 2 [Source:VGNC Symbol;Acc:VGNC:71934]	protein_coding	-2.43556	0.0138407	0.0289314	1.45853	0.0685714	0.16308	3.8941	0.000865169	0.00776855	-1.37834	1.8329	-1.80882	-2.37317	-1.34438	-3.21072	1.34434	1.53112
DMTN	dematin actin binding protein [Source:VGNC Symbol;Acc:VGNC:72032]	protein_coding	-4.04584	0.000111018	0.000548784	0.757028	0.066335	0.159447	4.80287	1.42994e-05	0.000428188	4.08606	2.69592	2.57594	-0.19581	-0.855677	-1.35458	3.84576	4.25878
DMWD	NA	NA	-0.35726	0.0139654	0.0291446	-0.179921	0.276081	0.435642	0.177339	0.265428	0.411568	4.66639	4.66473	5.14621	4.27518	4.4773	4.57792	4.52639	4.51122
DMXL1	Dmx like 1 [Source:VGNC Symbol;Acc:VGNC:71935]	protein_coding	-0.514637	0.0032815	0.00852318	-0.468389	0.0255074	0.0795405	0.0462483	0.792136	0.862805	5.00149	4.66254	4.98583	4.46344	4.17143	4.48979	4.24205	4.52963
DMXL2	Dmx like 2 [Source:VGNC Symbol;Acc:VGNC:71936]	protein_coding	-1.77059	1.15859e-06	2.06919e-05	-1.79789	7.13662e-05	0.00112983	-0.0272976	0.917118	0.950092	5.21855	4.76995	4.68119	3.13751	3.11279	3.58443	2.96794	3.41287
DNA2	DNA replication helicase/nuclease 2 [Source:HGNC Symbol;Acc:HGNC:2939]	protein_coding	0.589769	0.00195491	0.00555243	-0.186991	0.419892	0.578629	-0.776759	0.0036044	0.0208172	3.07167	3.07676	3.30242	3.67756	3.75588	3.58443	3.16782	2.57654
DNAAF2	dynein axonemal assembly factor 2 [Source:VGNC Symbol;Acc:VGNC:71868]	protein_coding	-0.624632	0.00107559	0.0034257	-0.517419	0.0148003	0.0539805	0.107213	0.543001	0.673829	5.23772	4.99848	4.69113	4.55889	4.38164	3.99621	4.42355	4.78082
DNAAF4	dynein axonemal assembly factor 4 [Source:VGNC Symbol;Acc:VGNC:71881]	protein_coding	-2.51145	8.76488e-07	1.71886e-05	-0.25962	0.315791	0.478279	2.25183	5.26924e-06	0.000214172	4.32783	5.02423	4.03825	1.76641	2.43599	2.37925	3.85632	4.93379
DNAAF5	dynein axonemal assembly factor 5 [Source:VGNC Symbol;Acc:VGNC:71907]	protein_coding	-0.323981	0.0618066	0.102335	0.347052	0.0907322	0.199261	0.671033	0.00430203	0.0233776	4.36317	4.73711	4.55621	4.00232	4.33018	4.67702	4.46557	5.3354
DNAAF9	dynein axonemal assembly factor 9 [Source:VGNC Symbol;Acc:VGNC:70340]	protein_coding	0.0159459	0.932827	0.950398	-1.05658	0.0110593	0.0434924	-1.07253	0.00596509	0.0291862	2.10871	1.80147	1.72309	1.90385	1.99361	1.68769	0.667055	1.20439
DNAI7	dynein axonemal intermediate chain 7 [Source:VGNC Symbol;Acc:VGNC:99771]	protein_coding	-0.79566	0.0117014	0.0251318	-0.14233	0.683552	0.793417	0.65333	0.0725737	0.164999	1.8455	2.45462	1.37394	1.38722	1.29749	0.6071	1.45971	2.64568
DNAJA1	DnaJ heat shock protein family (Hsp40) member A1 [Source:VGNC Symbol;Acc:VGNC:103255]	protein_coding	-0.318791	0.00566658	0.0135659	-0.42824	0.00201051	0.0123546	-0.109449	0.317848	0.465359	9.09813	9.03385	8.96799	8.81266	8.7213	8.61617	8.72169	8.54438
DNAJA4	DnaJ heat shock protein family (Hsp40) member A4 [Source:VGNC Symbol;Acc:VGNC:84334]	protein_coding	-0.403754	0.240876	0.320624	1.22612	0.00576602	0.0268929	1.62988	0.0010949	0.00909447	0.9922	0.145326	0.432848	0.574721	-0.00404664	-1.35458	1.88825	1.60243
DNAJB11	DnaJ heat shock protein family (Hsp40) member B11 [Source:HGNC Symbol;Acc:HGNC:14889]	protein_coding	0.348991	0.00720068	0.016693	0.291382	0.0343327	0.09899	-0.0576094	0.639805	0.750335	6.03359	5.94482	5.89581	6.25635	6.47153	6.15852	6.34119	6.21902
DNAJB13	DnaJ heat shock protein family (Hsp40) member B13 [Source:VGNC Symbol;Acc:VGNC:100921]	protein_coding	-1.89773	0.000297445	0.00120446	1.68322	0.000339088	0.00333662	3.58095	1.52526e-06	9.60025e-05	0.406278	0.611831	0.769534	-1.46181	-0.941062	-0.568996	1.666	2.64568
DNAJB14	DnaJ heat shock protein family (Hsp40) member B14 [Source:VGNC Symbol;Acc:VGNC:100218]	protein_coding	0.552463	0.000462343	0.00171034	0.153495	0.260218	0.417883	-0.398968	0.0106385	0.0436511	5.43881	5.37853	5.0413	6.02921	5.83007	5.68194	5.4996	5.56693
DNAJB2	DnaJ heat shock protein family (Hsp40) member B2 [Source:VGNC Symbol;Acc:VGNC:84228]	protein_coding	-0.566631	0.00012059	0.000586044	-0.102411	0.364619	0.525837	0.46422	0.00155145	0.0116413	6.00777	5.98296	5.861	5.37896	5.38559	5.44942	5.84823	5.88194
DNAJB4	DnaJ heat shock protein family (Hsp40) member B4 [Source:VGNC Symbol;Acc:VGNC:106351]	protein_coding	0.457176	0.00302342	0.00794509	0.219828	0.153842	0.290014	-0.237348	0.121197	0.237377	4.72189	5.1957	4.96959	5.39435	5.46137	5.40192	5.01083	5.38173
DNAJB5	DnaJ heat shock protein family (Hsp40) member B5 [Source:VGNC Symbol;Acc:VGNC:103256]	protein_coding	-0.620438	0.0045934	0.0113164	-0.400276	0.142766	0.27489	0.220162	0.371348	0.519239	3.8463	3.70097	3.62637	2.83211	3.34243	3.65095	3.31299	3.33127
DNAJB6	DnaJ heat shock protein family (Hsp40) member B6 [Source:VGNC Symbol;Acc:VGNC:81304]	protein_coding	-0.452482	0.00152477	0.00455533	-0.282926	0.0384028	0.107323	0.169556	0.187019	0.322974	7.89262	7.58111	7.51725	7.38076	7.25004	6.98764	7.55006	7.3325
DNAJB9	DnaJ heat shock protein family (Hsp40) member B9 [Source:VGNC Symbol;Acc:VGNC:108396]	protein_coding	0.428631	0.0043206	0.0107598	0.696047	0.000469323	0.00421426	0.267416	0.0778629	0.173823	4.35539	4.80999	4.6096	4.894	5.20734	4.88478	5.17601	5.42663
DNAJC1	DnaJ heat shock protein family (Hsp40) member C1 [Source:VGNC Symbol;Acc:VGNC:106033]	protein_coding	0.97991	7.93363e-06	7.71699e-05	0.5952	0.00133988	0.0091629	-0.38471	0.0175252	0.0615659	5.26704	5.39441	4.93654	6.35366	6.33801	5.81845	5.92553	5.90328
DNAJC11	DnaJ heat shock protein family (Hsp40) member C11 [Source:VGNC Symbol;Acc:VGNC:99893]	protein_coding	-0.989147	1.39898e-05	0.000114011	-0.482975	0.0134911	0.0503964	0.506172	0.00880597	0.0383405	4.95077	5.29495	5.45125	3.9596	4.31645	4.67702	4.57838	4.70994
DNAJC12	DnaJ heat shock protein family (Hsp40) member C12 [Source:VGNC Symbol;Acc:VGNC:106034]	protein_coding	-3.43975	4.00373e-09	8.54238e-07	-1.66475	8.70835e-06	0.00028658	1.77499	5.95311e-06	0.000233904	5.6234	5.86725	5.23723	2.04426	2.66995	1.4089	4.04367	4.08296
DNAJC21	DnaJ heat shock protein family (Hsp40) member C21 [Source:VGNC Symbol;Acc:VGNC:84293]	protein_coding	0.554619	0.00178471	0.00516415	0.308597	0.0723635	0.169533	-0.246022	0.139161	0.261984	5.45346	5.30199	5.08719	6.12808	5.90768	5.30196	5.7354	5.6701
DNAJC22	DnaJ heat shock protein family (Hsp40) member C22 [Source:VGNC Symbol;Acc:VGNC:99923]	protein_coding	3.22882	0.000960091	0.0031215	4.3792	0.000126808	0.00172347	1.15039	0.160255	0.288593	-1.37834	-2.77205	-1.11143	0.904522	1.07634	-0.0632251	1.666	2.34667
DNAJC28	DnaJ heat shock protein family (Hsp40) member C28 [Source:VGNC Symbol;Acc:VGNC:81306]	protein_coding	-0.704048	0.00811938	0.0184192	-0.739469	0.059871	0.148397	-0.0354211	0.914213	0.948067	3.40126	2.49447	2.91825	2.38674	1.93491	2.52826	2.11638	2.26112
DNAJC3	DnaJ heat shock protein family (Hsp40) member C3 [Source:VGNC Symbol;Acc:VGNC:106259]	protein_coding	1.63733	9.3317e-07	1.78987e-05	1.00585	0.000215179	0.0024431	-0.631486	0.00538437	0.0273112	4.59882	4.60226	3.90791	6.38004	6.18017	5.46799	5.54277	5.63652
DNAJC30	DnaJ heat shock protein family (Hsp40) member C30 [Source:VGNC Symbol;Acc:VGNC:81307]	protein_coding	-0.679972	0.000150643	0.00070109	-0.156455	0.319901	0.482251	0.523517	0.00455788	0.0243199	4.65376	4.40728	4.68119	3.96942	3.68285	4.20987	4.44472	4.26977
DNAJC4	DnaJ heat shock protein family (Hsp40) member C4 [Source:VGNC Symbol;Acc:VGNC:100920]	protein_coding	-0.404331	0.0253398	0.0482704	0.0466249	0.805408	0.880442	0.450956	0.0326659	0.0947861	5.47516	5.11171	5.81628	4.82429	4.89726	5.68988	5.53949	5.12753
DNAJC5	DnaJ heat shock protein family (Hsp40) member C5 [Source:VGNC Symbol;Acc:VGNC:107787]	protein_coding	-0.480112	0.0104819	0.0228841	0.183397	0.343404	0.505228	0.66351	0.0044312	0.0238798	4.56212	5.0744	4.98583	4.00614	4.55926	4.97843	4.65906	5.34062
DNAL4	dynein axonemal light chain 4 [Source:VGNC Symbol;Acc:VGNC:71945]	protein_coding	-0.386529	0.00713271	0.016565	0.434616	0.009759	0.0397035	0.821145	0.000118724	0.001875	4.44607	4.4459	4.82357	4.10922	4.12492	4.20987	4.81888	5.02745
DNALI1	dynein axonemal light intermediate chain 1 [Source:VGNC Symbol;Acc:VGNC:71836]	protein_coding	-2.0671	1.44071e-07	5.31682e-06	0.147275	0.414033	0.574006	2.21438	2.01522e-07	2.5337e-05	4.75774	4.38359	4.98583	2.68254	2.33972	3.15091	4.66508	4.81874
DNASE2	deoxyribonuclease 2, lysosomal [Source:VGNC Symbol;Acc:VGNC:71950]	protein_coding	1.39305	0.000304691	0.0012269	3.43734	1.40156e-07	2.18948e-05	2.04429	2.51216e-05	0.000628816	0.142667	0.376176	0.61099	1.60444	1.86116	1.24629	3.74699	3.61605
DND1	DND microRNA-mediated repression inhibitor 1 [Source:VGNC Symbol;Acc:VGNC:110471]	protein_coding	-0.909527	0.0015988	0.00473287	0.811646	0.00906954	0.0376095	1.72117	4.15561e-05	0.000891048	1.63032	1.9378	2.57594	0.730666	1.27873	1.55502	2.51353	2.74356
DNER	delta/notch like EGF repeat containing [Source:VGNC Symbol;Acc:VGNC:71895]	protein_coding	2.32799	0.00665091	0.0155548	2.44338	0.00795305	0.0341484	0.115381	0.879967	0.925057	-0.273523	-0.91531	-0.290427	2.56829	1.3878	-1.35458	2.31332	1.53112
DNM1	dynamin 1 [Source:VGNC Symbol;Acc:VGNC:71955]	protein_coding	2.98008	6.92956e-08	3.57963e-06	1.96819	1.10369e-05	0.000331261	-1.01189	0.00206228	0.0141933	1.95249	1.753	1.87036	4.64474	4.9663	4.79938	4.0062	3.50879
DNM2	dynamin 2 [Source:VGNC Symbol;Acc:VGNC:71957]	protein_coding	-0.471136	0.00637314	0.0150135	-0.277815	0.12477	0.250389	0.193321	0.263587	0.409988	5.52974	5.72688	5.81628	4.85322	5.29163	5.77437	5.24197	5.40186
DNM3	dynamin 3 [Source:VGNC Symbol;Acc:VGNC:71928]	protein_coding	2.08958	6.17216e-06	6.49356e-05	1.22775	0.00268902	0.0153054	-0.861833	0.0166086	0.0595229	2.09008	0.845495	1.6434	3.69423	3.20511	3.6831	2.78092	2.42743
DNMBP	dynamin binding protein [Source:VGNC Symbol;Acc:VGNC:106035]	protein_coding	-0.831098	8.48413e-05	0.000444986	-0.527741	0.0111735	0.0438219	0.303357	0.0937558	0.197954	4.79272	5.04283	4.6096	4.01375	4.13016	3.77545	4.06204	4.75758
[truncated: 6,131 more rows]

## Sheet: B. DEG Pseudobulk Granulosa
GeneId	description	gene_biotype	log2FC.W15_vs_W8	pvalue.W15_vs_W8	FDRp.W15_vs_W8	log2FC.W19_vs_W15	pvalue.W19_vs_W15	FDRp.W19_vs_W15	log2FC.W19_vs_W8	pvalue.W19_vs_W8	FDRp.W19_vs_W8	lcpm_gW8_2	lcpm_gW8_3	lcpm_gW8_1	lcpm_gW15_2	lcpm_gW15_3	lcpm_gW15_1	lcpm_gW19_1	lcpm_gW19_2	lcpm_gW19_1
[truncated: 3,551 more rows]
