# Supplementary material for: Defining the cell and molecular origins of the primate ovarian reserve
Source: Nat Commun. 2025 Aug 26;16:7539. doi: 10.1038/s41467-025-62702-0 (PMC12381125; doi:10.1038/s41467-025-62702-0)
Supplement: Supplementary file 8 — Source data [file 41467_2025_62702_MOESM8_ESM.xlsx]

## Sheet: A. Supp Fig 5G Ki67_FOXL2 
Sample	Image	FOXL2+	Ki67+ FOXL2+	% double pos	mean
W8_1	007 / 04	890	19	2.13483	4.30576
	007 / 05	772	50	6.47668
	007 / 02	1450	79	5.44828
W15_3	018 / 04	342	7	2.04678	0.909423
	018 / 01	700	4	0.571429
	018 / 02	800	4	0.5
	018 / 03	770	4	0.519481
W19_3	014 / 09	580	4	0.689655	0.463863
	014 / 08	671	0	0
	014 / 05	483	5	1.0352
W19_2	009 / 03	1296	2	0.154321
	009 / 02	2272	10	0.440141

## Sheet: B. Supp Fig 8D Casp3
Sample	Image	Region	VASA+ / oocyte	cCasp3+ bright	cCasp3+ dim	%bright	%dim	mean bright	mean dim	total cCasp3%
W19_2	019 / 04	cortex	373	13	5	3.48525	1.34048	2.77143	1.49329	4.82574
		medulla	184	6	7	3.26087	3.80435	3.55351	2.86371	7.06522
	019 / 05	cortex	243	5	4	2.05761	1.64609
		medulla	156	6	3	3.84615	1.92308
	009 / 02	cortex	296	8	8	2.7027	2.7027	3.53119	4.48487	5.40541
		medulla	74	0	12	0	16.2162	0	16.2162	16.2162
	009 / 03	cortex	367	16	23	4.35967	6.26703
		medulla	88	3	7	3.40909	7.95455
W19_3	014 / 01	cortex	310	18	45	5.80645	14.5161	3.83556	14.6176	20.3226
		medulla	54	9	28	16.6667	51.8519	12.6011	52.1875	68.5185
	014 / 02	cortex	349	13	30	3.72493	8.59599			12.3209
		medulla	47	8	32	17.0213	68.0851			85.1064
	014 / 03	cortex	405	8	84	1.97531	20.7407			22.716
	014 / 04	medulla	243	10	89	4.11523	36.6255			40.7407
W19_4	020 / 01	cortex	280	18	20	6.42857	7.14286	5.98506	5.32977	13.5714
		medulla	16	1	4	6.25	25	3.47222	23.8757	31.25
	020 / 02	cortex	121	5	9	4.13223	7.43802			11.5702
		medulla	28	0	8	0	28.5714			28.5714
	020 / 03	cortex	284	21	4	7.39437	1.40845			8.80282
		medulla	144	6	26	4.16667	18.0556			22.2222
W19_5	059 / 01	cortex	890	20	19	2.24719	2.13483	2.75527	3.64537	4.38202
		medulla	440	9	32	2.04545	7.27273	5.4155	9.67486	9.31818
	059 / 02	cortex	818	28	34	3.42298	4.15648			7.57946
		medulla	116	10	4	8.62069	3.44828			12.069
	059 / 03	cortex	732	19	34	2.59563	4.64481			7.24044
		medulla	448	25	82	5.58036	18.3036			23.8839
6MPN	023 / 03	cortex	124	0	8	0	6.45161	0	3.22581	6.45161
	023 / 01	cortex	67	1	8	1.49254	11.9403
	023 / 02	medulla	7	0	0	0	0
